# Supplementary material for: Integrated Physiological and Transcriptomic Analyses Suggest Key Adaptive Mechanisms of European Perch (Perca fluviatilis) to Acute Heat Stress
Source: Animals (Basel). 2026 Jul 1;16(13):2007. doi: 10.3390/ani16132007 (PMC13359654; doi:10.3390/ani16132007)
Supplement: Supplementary file 1 [file animals-16-02007-s001.zip › Supplementary Material S2.xlsx]

## Sheet: Liver.DEG.final
ID	L_rep1_Count	L_rep2_Count	L_rep3_Count	TL_rep1_Count	TL_rep2_Count	TL_rep3_Count	L_rep1_FPKM	L_rep2_FPKM	L_rep3_FPKM	TL_rep1_FPKM	TL_rep2_FPKM	TL_rep3_FPKM	pValue	FDR	log2FC	regulated
LOC120543697	410	370	371	148	237	186	0.449594	0.432027	0.521171	0.171754	0.340815	0.282437	2.75919e-05	0.000619	-1.08165	down
LOC120543823	500	499	438	249	236	205	0.164606	0.174923	0.184722	0.086753	0.101887	0.093455	0.000202	0.002822	-1.09449	down
LOC120543864	284	376	175	86	34	23	0.40932	0.577039	0.323111	0.131175	0.064262	0.045903	3.50015e-05	0.000757	-2.51918	down
LOC120543942	22512	44006	25078	99202	95775	82233	122.794	255.593	175.237	572.656	685.093	621.13	0.000131	0.002037	1.53216	up
LOC120543986	3088	2921	2183	1061	1586	1285	2.35452	2.37154	2.1323	0.856151	1.58585	1.35675	1.95551e-06	8.07419e-05	-1.11437	down
LOC120544092	643	350	393	610	3263	1852	1.97276	1.14341	1.54463	1.98062	13.1284	7.8682	9.3965e-05	0.001616	1.93357	up
LOC120544105	14	4	9	23	131	47	0.058984	0.017945	0.048575	0.102551	0.723785	0.274205	0.000158	0.002336	2.76103	up
LOC120544155	0	2	1	1111	5	775	0	0.000714	0.00043	0.394282	0.002199	0.359879	3.26274e-06	0.000119	9.33252	up
LOC120544203	97	245	307	1	3	5	0.104145	0.280095	0.422256	0.001136	0.004224	0.007434	7.29025e-16	9.51377e-13	-6.30429	down
LOC120544214	117	67	91	147	587	267	0.285615	0.174158	0.284582	0.379772	1.87918	0.902566	0.000167	0.002436	1.73463	up
LOC120544451	844	925	1068	386	325	412	2.66703	3.11242	4.3234	1.29087	1.34679	1.80283	0.00012	0.001899	-1.37557	down
LOC120544563	5	5	1	27	50	33	0.008004	0.008523	0.002051	0.045743	0.104968	0.073154	9.58888e-06	0.000272	3.26501	up
LOC120544566	58	11	26	118	624	244	1.14963	0.232165	0.660197	2.47527	16.2199	6.69719	3.43375e-07	2.05552e-05	3.28132	up
LOC120544567	4	6	12	19	307	33	0.074897	0.119627	0.287843	0.376503	7.53837	0.855641	0.000131	0.002037	3.6995	up
LOC120544571	6	1	1	16	40	32	0.190067	0.033731	0.040581	0.536396	1.66169	1.40371	0.000132	0.002037	3.44425	up
LOC120544719	4314	1346	5295	662	319	606	32.4453	10.7793	51.0161	5.26913	3.14627	6.31127	1.95942e-06	8.07419e-05	-2.76363	down
LOC120544878	173	87	103	228	377	222	0.804569	0.430833	0.613655	1.12218	2.29928	1.42969	0.000439	0.004982	1.14149	up
LOC120544911	335	278	204	121	145	83	0.35449	0.313239	0.27654	0.135504	0.201215	0.121621	8.71136e-05	0.001526	-1.2681	down
LOC120545112	202412	216160	183419	103310	55074	37488	829.267	942.987	962.657	447.93	295.895	212.678	0.000551	0.005884	-1.61814	down
LOC120545209	2738	2533	2455	906	1242	590	19.0458	18.7618	21.877	6.66967	11.3298	5.68317	1.77012e-07	1.28908e-05	-1.57529	down
LOC120545360	68	61	82	26	16	17	0.069197	0.066097	0.106896	0.028	0.021352	0.023955	0.000271	0.003456	-1.86548	down
LOC120545428	216	119	97	213	746	346	0.602246	0.353297	0.346467	0.628506	2.72768	1.33588	0.000665	0.006775	1.50356	up
LOC120545429	106	70	80	27	52	22	1.27705	0.897991	1.2347	0.344251	0.821558	0.367026	0.000663	0.006765	-1.42359	down
LOC120545619	3	3	7	24	174	103	0.00237	0.002523	0.007084	0.020063	0.180246	0.112666	6.81869e-08	6.09478e-06	4.35096	up
LOC120545703	1613	1581	1078	699	668	717	3.08134	3.21595	2.63811	1.41316	1.67346	1.89669	0.000416	0.004773	-1.0523	down
LOC120545725	153	79	122	16	0	14	0.06087	0.033467	0.062179	0.006737	0	0.007713	9.28856e-05	0.001609	-3.45565	down
LOC120545730	94	82	58	109	386	328	0.338989	0.314879	0.267951	0.416	1.82549	1.63796	0.00022	0.003005	1.72807	up
LOC120545781	318	243	238	358	900	567	0.661422	0.538184	0.634159	0.788033	2.45487	1.63308	0.000575	0.006081	1.09849	up
LOC120545881	363	174	225	454	3161	1149	0.212516	0.108469	0.168747	0.281287	2.42685	0.931488	8.11095e-06	0.000238	2.49492	up
LOC120546004	1285	870	1672	451	379	424	1.40903	1.0158	2.34867	0.523363	0.544991	0.643806	2.72519e-05	0.000615	-1.64368	down
LOC120546256	719	648	707	261	105	217	1.18289	1.13518	1.49006	0.454429	0.226537	0.494365	0.000157	0.002327	-1.80289	down
LOC120546258	27007	63475	33732	8659	6392	2754	225.849	565.22	361.372	76.6336	70.0991	31.8917	1.75935e-07	1.28908e-05	-2.86789	down
LOC120546267	76	32	41	11	12	11	0.458377	0.205509	0.316783	0.070212	0.094913	0.09187	0.000112	0.001814	-2.13241	down
LOC120546362	2026	1717	1388	498	1110	957	7.57777	6.83824	6.6506	1.97124	5.4445	4.95662	0.0007	0.007056	-1.06963	down
LOC120546408	121	92	137	47	60	30	0.325954	0.263895	0.472781	0.133992	0.211961	0.111909	0.000537	0.005767	-1.43069	down
LOC120546454	15	16	14	20	151	74	0.042001	0.047704	0.050218	0.059266	0.554465	0.286924	0.000826	0.00801	2.2747	up
LOC120546456	9	8	8	17	133	71	0.018966	0.017951	0.021597	0.037913	0.367545	0.207184	4.48951e-05	0.000923	2.98663	up
LOC120546584	69	44	52	83	755	328	0.138331	0.093928	0.13355	0.1761	1.98496	0.910577	1.79286e-05	0.000444	2.65626	up
LOC120546619	219	144	112	45	40	47	0.169766	0.118862	0.111223	0.036917	0.040663	0.050452	1.92098e-06	8.00921e-05	-1.83809	down
LOC120546772	43	17	48	4	2	0	0.369096	0.155379	0.527814	0.036336	0.022513	0	1.69911e-05	0.000426	-4.19996	down
LOC120546900	2414	2485	1924	5267	6888	4658	6.20053	6.79657	6.33091	14.3174	23.2016	16.5677	3.5987e-07	2.13468e-05	1.2396	up
LOC120546952	59	7	48	209	413	147	0.864776	0.10925	0.901286	3.24196	7.93844	2.9836	4.87064e-05	0.000989	2.67848	up
LOC120547041	124	75	83	33	29	36	0.166328	0.107122	0.142623	0.046845	0.051012	0.066868	0.000208	0.002886	-1.52618	down
LOC120547053	130	225	111	23	43	29	0.203185	0.374458	0.222249	0.038044	0.088135	0.062765	2.35365e-07	1.59146e-05	-2.39485	down
LOC120547250	88	81	87	7	8	3	0.083364	0.081706	0.105581	0.007018	0.009938	0.003935	1.42419e-12	6.88358e-10	-3.90161	down
LOC120547278	646	443	430	187	66	28	0.163582	0.119448	0.139489	0.050113	0.021917	0.009818	0.0003	0.003712	-2.37564	down
LOC120547297	616	402	348	787	2533	1033	3.21602	2.23479	2.32748	4.34833	17.3423	7.46811	7.58092e-05	0.001386	1.5611	up
LOC120547341	147	118	96	201	763	378	1.57752	1.34838	1.31977	2.28277	10.7378	5.61721	3.50389e-05	0.000757	1.77126	up
LOC120547507	426	543	477	141	145	105	0.368088	0.49959	0.527995	0.128935	0.164302	0.125633	8.72394e-09	1.10771e-06	-1.95165	down
LOC120547540	276	249	257	122	65	40	3.67401	3.52942	4.38263	1.7187	1.13469	0.737333	0.000409	0.004714	-1.78457	down
LOC120547674	2683	2622	2527	9835	25661	7722	3.4291	3.56833	4.13747	13.3028	43.0097	13.6666	7.674e-09	1.01157e-06	2.31449	up
LOC120547679	313	403	298	157	145	116	1.18471	1.62422	1.44495	0.628892	0.719728	0.607991	0.000165	0.002411	-1.32627	down
LOC120547701	24	101	36	7	1	0	0.00526	0.023571	0.010108	0.001624	0.000287	0	8.00723e-05	0.001447	-4.342	down
LOC120547744	1463	1119	1521	2162	5539	4784	1.525	1.24201	2.03106	2.385	7.57162	6.90538	4.17762e-05	0.000876	1.50998	up
LOC120547751	156	77	86	319	2739	1180	1.17146	0.615694	0.827313	2.53514	26.9729	12.2703	1.85948e-09	3.23549e-07	3.59246	up
LOC120547756	172	118	83	195	324	320	0.393129	0.287185	0.243027	0.471684	0.971148	1.01281	0.000983	0.009108	1.14417	up
LOC120547841	169	138	166	305	506	422	0.37136	0.322894	0.467289	0.709279	1.45812	1.28408	4.15907e-06	0.000144	1.31105	up
LOC120548051	601	469	366	116	30	77	7.24421	6.01952	5.65154	1.47974	0.474211	1.28523	3.39833e-06	0.000122	-2.61021	down
LOC120548084	710	443	554	1269	6603	2356	5.39315	3.58311	5.39092	10.2013	65.7747	24.7817	7.23483e-07	3.69471e-05	2.42314	up
LOC120548087	2248	1239	1559	2365	4234	3977	1.10354	0.647642	0.980408	1.22866	2.72568	2.70345	0.000777	0.00762	1.02673	up
LOC120548349	3376	1917	1725	4718	25841	8067	23.1142	13.9756	15.1299	34.1857	232.017	76.4823	6.36047e-06	0.000194	2.31725	up
LOC120548575	180	169	116	226	523	329	0.432304	0.432191	0.356898	0.574426	1.64722	1.09417	0.000729	0.007254	1.12497	up
LOC120548584	428	288	256	473	1366	1035	12.1518	8.70684	9.31119	14.2124	50.8604	40.6919	6.59697e-05	0.001249	1.48942	up
LOC120548829	62	54	42	10	13	18	0.035368	0.032801	0.030693	0.006037	0.009725	0.014219	0.000109	0.001782	-1.97589	down
LOC120548965	332	360	263	149	157	165	0.417987	0.482613	0.424179	0.198527	0.259213	0.287661	0.000688	0.006971	-1.05564	down
LOC120549036	48	104	95	12	0	1	0.150179	0.346477	0.380769	0.039734	0	0.004333	6.77575e-05	0.001274	-4.20296	down
LOC120549039	883	729	586	898	2434	2410	2.00188	1.75985	1.70194	2.15458	7.23653	7.56599	0.000776	0.00762	1.31747	up
LOC120549076	167	136	115	185	498	518	0.763403	0.661985	0.673449	0.89499	2.98538	3.27898	0.000507	0.005497	1.45689	up
LOC120549107	128	135	129	163	762	424	0.635055	0.713194	0.819899	0.855851	4.95781	2.91299	0.000674	0.006852	1.62921	up
LOC120549112	304	198	260	108	137	104	0.357048	0.247623	0.391197	0.134241	0.211012	0.169145	6.37582e-05	0.001211	-1.1731	down
LOC120549176	971	816	695	263	146	141	1.01072	0.904428	0.926756	0.289719	0.199296	0.203237	1.71444e-07	1.27122e-05	-2.15551	down
LOC120549233	129	87	43	26	10	16	0.103788	0.074533	0.044319	0.022138	0.010551	0.017826	0.00027	0.003452	-2.24319	down
LOC120549246	85	38	17	22	1258	245	0.224702	0.106965	0.057571	0.061549	4.36116	0.896862	0.000689	0.006972	3.27151	up
LOC120549279	142	109	106	49	61	28	0.263074	0.215025	0.251574	0.096072	0.148202	0.071832	0.000227	0.003077	-1.42734	down
LOC120549284	1066	4800	2121	482	535	264	1.2441	5.96502	3.17109	0.595325	0.818814	0.426652	3.1194e-06	0.000116	-2.76447	down
LOC120549371	18	17	13	25	106	93	0.012581	0.012652	0.01164	0.018492	0.097159	0.090011	0.00047	0.005238	2.12473	up
LOC120549412	517	313	428	149	236	122	4.35487	2.80738	4.61847	1.32825	2.60693	1.42304	1.18511e-05	0.000324	-1.38097	down
LOC120549518	56	39	36	82	321	168	0.141409	0.104864	0.116456	0.219136	1.06299	0.587451	2.10639e-05	0.000503	2.00861	up
LOC120549537	256	189	266	593	2699	1049	0.841825	0.661784	1.12055	2.0637	11.6391	4.77672	2.39619e-07	1.61187e-05	2.44097	up
LOC120549675	223	151	191	735	1117	779	0.933073	0.67276	1.0238	3.25467	6.12911	4.51357	1.56483e-17	2.91729e-14	2.15752	up
LOC120549702	8	3	11	19	88	58	0.003442	0.001374	0.006063	0.008651	0.04965	0.034555	0.000198	0.002771	2.77325	up
LOC120549868	350	217	238	355	956	627	1.72803	1.14082	1.50533	1.8549	6.18978	4.2867	0.000656	0.006709	1.18408	up
LOC120549895	47	38	49	72	291	123	0.157509	0.135601	0.210365	0.255358	1.27889	0.570802	0.000608	0.006339	1.70268	up
LOC120550644	117	49	49	0	0	0	0.273685	0.122049	0.146835	0	0	0	7.5932e-11	2.41686e-08	-8.58997	down
LOC120550680	63	21	25	96	1137	638	0.325424	0.115505	0.165432	0.524795	7.70199	4.56354	1.62849e-08	1.84799e-06	4.00393	up
LOC120550766	75	323	4	6	17	1	0.044753	0.205226	0.003058	0.003789	0.013303	0.000826	0.000344	0.004131	-4.27087	down
LOC120550973	1163	1087	986	1904	7020	2497	3.78454	3.76647	4.11036	6.55706	29.9574	11.2518	7.51383e-05	0.001375	1.66098	up
LOC120551105	46	40	14	314	85	548	1.1921	1.10379	0.464785	8.6118	2.88873	19.6656	4.21536e-06	0.000146	3.34159	up
LOC120551108	266	212	116	1395	759	5861	6.92291	5.8751	3.86754	38.4229	25.9049	211.228	1.07845e-07	8.63418e-06	3.82975	up
LOC120551137	538	342	558	815	1423	939	1.4112	0.955225	1.87504	2.26243	4.89492	3.41071	0.000622	0.006444	1.06034	up
LOC120551262	254	197	158	51	83	21	4.18358	3.45504	3.33381	0.888985	1.79278	0.478967	9.69064e-06	0.000274	-2.05654	down
LOC120551408	235	139	112	288	244	2486	1.31149	0.826011	0.80073	1.70098	1.78575	19.212	0.00098	0.009086	2.71583	up
LOC120551463	72	35	41	9	18	9	0.364797	0.188825	0.266116	0.048258	0.119598	0.063144	0.000113	0.00183	-2.09034	down
LOC120551495	198	116	145	225	504	410	0.247592	0.154455	0.232279	0.297758	0.826486	0.70995	0.000312	0.003834	1.24637	up
LOC120551574	254	186	229	368	894	552	0.295983	0.230791	0.341852	0.453827	1.36617	0.890725	3.85764e-05	0.00082	1.33822	up
LOC120551675	133	47	51	7	17	25	0.21096	0.079381	0.103631	0.01175	0.035361	0.054911	0.000375	0.004426	-2.22083	down
LOC120551725	11	15	14	36	96	47	0.003314	0.004812	0.005403	0.011478	0.037929	0.019608	0.00022	0.003005	2.02594	up
LOC120551891	348	325	393	539	1963	940	2.01987	2.00863	2.92217	3.31087	14.9416	7.55516	0.000241	0.0032	1.53527	up
LOC120552124	4784	3334	6104	2049	816	499	13.3769	9.92666	21.865	6.0634	2.99219	1.93213	0.000483	0.005331	-2.06524	down
LOC120552183	96	79	70	19	20	37	0.021024	0.018422	0.019639	0.004404	0.005744	0.011221	0.000404	0.004675	-1.69982	down
LOC120552199	363	265	281	421	1443	755	0.969073	0.7533	0.961005	1.18944	5.05184	2.79106	0.000287	0.003592	1.40599	up
LOC120552204	1422	941	1029	1560	4206	2950	3.83699	2.70367	3.55694	4.45477	14.8831	11.0226	0.000145	0.002197	1.27614	up
LOC120552213	1362	1833	1694	713	1100	549	1.67552	2.40109	2.66967	0.928267	1.7746	0.935229	0.000634	0.006519	-1.1614	down
LOC120552347	678	511	469	1051	2250	1694	0.452229	0.362929	0.400747	0.741891	1.96809	1.56464	8.04542e-08	6.99951e-06	1.51991	up
LOC120552351	410	364	342	488	1252	887	0.76248	0.720806	0.81478	0.960448	3.05339	2.28423	0.000543	0.005813	1.13693	up
LOC120552372	1666	898	1109	456	218	273	15.402	8.83997	13.1342	4.46145	2.64297	3.49492	1.9328e-05	0.000473	-1.90461	down
LOC120552464	428	252	238	536	3972	1452	1.10284	0.691417	0.785622	1.46164	13.4218	5.18091	5.39332e-06	0.000174	2.54697	up
LOC120552561	53	11	107	1	1	3	0.146449	0.032365	0.37876	0.002924	0.003624	0.011479	2.11209e-06	8.53338e-05	-5.16014	down
LOC120552660	51	9	11	49	1610	433	0.097502	0.018321	0.026941	0.09914	4.0365	1.14632	2.55146e-07	1.66912e-05	4.76155	up
LOC120553054	17	1	11	82	138	71	0.495365	0.031028	0.410619	2.52871	5.27338	2.86488	1.61661e-06	6.93971e-05	3.29075	up
LOC120553253	741	671	362	285	164	202	5.52356	5.32593	3.45684	2.2483	1.60316	2.08509	0.001083	0.009824	-1.41247	down
LOC120553361	57	6	45	115	309	588	0.657452	0.073691	0.664922	1.40377	4.67392	9.39157	2.73641e-05	0.000616	3.22785	up
LOC120553449	51	43	17	3	3	4	0.097848	0.087846	0.041783	0.006091	0.007548	0.010627	8.25239e-06	0.000241	-3.47412	down
LOC120553465	407	274	303	709	694	653	1.0028	0.718855	0.95638	1.84873	2.24239	2.22794	0.00015	0.002258	1.04796	up
LOC120553550	80	48	53	86	221	170	0.239413	0.152958	0.203191	0.272374	0.86733	0.704497	0.000945	0.0089	1.32812	up
LOC120553632	1183	1160	1484	580	633	361	1.39535	1.4569	2.24235	0.723998	0.979122	0.589629	9.47011e-05	0.001622	-1.35616	down
LOC120553692	57	49	60	108	266	200	0.193067	0.176726	0.260348	0.387138	1.18154	0.93807	1.64292e-05	0.000416	1.68938	up
LOC120553767	27	40	67	7	5	2	0.007354	0.011601	0.023377	0.002018	0.001786	0.000754	1.78444e-05	0.000443	-3.35551	down
LOC120554082	64	23	11	75	182	135	0.524406	0.200673	0.115465	0.650367	1.95566	1.53177	0.000726	0.007235	2.0035	up
LOC120554343	13	24	8	59	56	112	0.089712	0.176357	0.070724	0.430893	0.506792	1.07028	0.000253	0.003319	2.31748	up
LOC120554419	254	246	216	111	146	61	1.82469	1.88175	1.98783	0.843893	1.37544	0.606816	0.000727	0.007238	-1.24727	down
LOC120554447	129	200	136	437	728	424	1.17301	1.93648	1.58423	4.20534	8.6811	5.33885	2.28534e-06	9.09257e-05	1.66654	up
LOC120554523	86175	103379	53485	183370	266166	201917	464.95	593.923	369.68	1047.04	1883.26	1508.59	1.41848e-05	0.000368	1.36267	up
LOC120554691	78	70	31	14	22	20	0.268187	0.256279	0.136544	0.050943	0.099197	0.095224	0.001078	0.009797	-1.70663	down
LOC120555045	325	237	301	535	3678	798	2.75377	2.13829	3.26724	4.79742	40.8686	9.3631	7.18885e-05	0.001328	2.32494	up
LOC120555073	126	118	114	40	18	14	0.746449	0.744362	0.865175	0.250784	0.139841	0.11485	2.41783e-05	0.000559	-2.30795	down
LOC120555075	255	212	259	440	3215	582	2.7831	2.46375	3.62125	5.08219	46.0154	8.79597	0.000181	0.002582	2.31303	up
LOC120555494	613	414	372	893	1175	811	1.57669	1.13386	1.22574	2.43079	3.96331	2.88855	3.69385e-05	0.00079	1.00687	up
LOC120555526	9214	4563	8267	1537	530	2060	55.974	29.5163	64.3363	9.88147	4.22229	17.3292	3.91861e-05	0.00083	-2.35642	down
LOC120555532	181	70	91	280	308	468	0.369963	0.152353	0.238282	0.605685	0.825588	1.32464	0.000136	0.002096	1.6579	up
LOC120555577	42	27	21	60	167	98	0.935222	0.640179	0.599038	1.41392	4.87658	3.02178	9.52659e-05	0.001625	1.77346	up
LOC120555595	12	8	1	11	1398	234	0.015463	0.010977	0.001651	0.015001	2.36236	0.417536	8.51809e-05	0.001502	6.0933	up
LOC120555795	73	103	52	14	17	28	0.09454	0.142038	0.086271	0.019188	0.028872	0.050214	0.000246	0.003248	-1.98712	down
LOC120555839	16064	11263	4968	35282	17974	155949	112.741	84.1695	44.6662	262.054	165.427	1515.59	0.000214	0.002946	2.79331	up
LOC120556167	177	104	118	219	519	298	0.379859	0.237659	0.324414	0.497396	1.46066	0.885599	0.00013	0.002023	1.29605	up
LOC120556187	156	315	322	49	34	6	0.020799	0.044719	0.054997	0.006914	0.005945	0.001108	3.96854e-06	0.000138	-3.24147	down
LOC120556258	262	109	95	235	2611	779	0.469501	0.207986	0.218086	0.445669	6.13587	1.93306	2.95044e-05	0.000652	2.81698	up
LOC120556266	1041	839	527	164	92	169	13.3399	11.4481	8.65129	2.2241	1.54604	2.99888	1.61312e-08	1.8466e-06	-2.45809	down
LOC120556313	897	654	797	1651	3474	1708	4.06081	3.15261	4.62219	7.91	20.6245	10.7073	1.48843e-06	6.54006e-05	1.43843	up
LOC120556480	418	244	279	460	1147	682	0.687921	0.427587	0.588215	0.801179	2.47548	1.55424	0.000284	0.003564	1.20077	up
LOC120556651	1718	1248	974	507	409	596	1.90042	1.46999	1.38024	0.593531	0.593312	0.912944	9.20143e-05	0.001597	-1.36155	down
LOC120556673	152	213	118	46	5	14	0.499834	0.74582	0.497088	0.160084	0.021562	0.06375	0.000264	0.003414	-2.81795	down
LOC120556711	525	664	451	961	3109	1512	1.25593	1.69141	1.38214	2.43299	9.75352	5.00877	5.03272e-05	0.001009	1.62286	up
LOC120556720	20333	19493	12360	8677	8446	6625	30.8552	31.4976	24.0278	13.935	16.8078	13.9215	0.00013	0.002021	-1.15686	down
LOC120556721	920	1602	1730	4567	3932	4399	11.8517	21.9749	28.55	62.2632	66.426	78.4725	0.000275	0.003483	1.53192	up
LOC120556785	15	1	13	0	50610	63	0.034349	0.002438	0.038136	0	151.982	0.199772	0.000369	0.00437	10.4636	up
LOC120556792	22	49	54	6	0	4	0.042864	0.101657	0.134782	0.012372	0	0.010792	0.000157	0.002327	-3.64859	down
LOC120556929	102	55	51	19	4	14	0.064048	0.036774	0.041025	0.012626	0.003294	0.012173	0.00042	0.004806	-2.40254	down
LOC120556950	168	114	98	345	562	454	0.444744	0.32135	0.33235	0.966561	1.95106	1.66429	9.998e-11	2.95113e-08	1.79883	up
LOC120557078	139	12	57	6	9	2	0.096931	0.00891	0.05092	0.004428	0.00823	0.001931	5.36909e-05	0.001057	-3.60662	down
LOC120557154	120	55	64	20	38	19	0.764045	0.372883	0.52202	0.134765	0.317289	0.167519	0.000272	0.003463	-1.68055	down
LOC120557182	246	221	86	18	0	5	0.114872	0.109886	0.051445	0.008895	0	0.003233	1.58005e-06	6.82769e-05	-4.4487	down
LOC120557276	509	611	362	205	318	151	0.377501	0.482518	0.343937	0.160903	0.309286	0.155078	0.000525	0.005661	-1.22242	down
LOC120557312	188	53	105	10	25	40	0.520661	0.156295	0.372526	0.029309	0.090797	0.153402	0.000449	0.005044	-2.20096	down
LOC120557369	1488	1020	909	2076	5256	3406	2.60966	1.90482	2.04227	3.85316	12.0884	8.27175	6.9084e-07	3.56198e-05	1.57327	up
LOC120557396	873	698	645	332	333	378	1.13713	0.968105	1.07628	0.457659	0.568817	0.681803	7.10837e-05	0.001319	-1.10392	down
LOC120557450	2158	1909	2322	467	401	164	2.22696	2.09768	3.06967	0.510019	0.542673	0.234356	1.37352e-09	2.45541e-07	-2.68023	down
LOC120557497	235889	267421	172318	94738	71073	58567	540.17	652.065	505.502	229.592	213.433	185.715	9.81646e-06	0.000275	-1.6049	down
LOC120557521	226	89	118	40	44	61	0.19132	0.080226	0.127969	0.035836	0.048847	0.071508	0.000567	0.006019	-1.55592	down
LOC120557553	17	29	9	62	117	55	0.034239	0.062194	0.023221	0.132153	0.309027	0.153395	0.000407	0.004699	1.98698	up
LOC120557586	386	328	221	116	99	93	0.531247	0.48068	0.389647	0.168957	0.178681	0.177241	3.20248e-06	0.000119	-1.60631	down
LOC120557663	74	27	34	5	1	0	0.061604	0.023934	0.03626	0.004405	0.001092	0	5.23193e-06	0.000169	-4.42385	down
LOC120557731	424	316	152	49	74	100	1.0657	0.845724	0.489421	0.130339	0.243913	0.34805	1.16936e-05	0.000321	-1.99737	down
LOC120557752	1299	1007	1034	517	447	459	1.0893	0.899163	1.11078	0.458814	0.491561	0.532993	1.66831e-05	0.00042	-1.24357	down
LOC120557818	287	174	138	28	2	7	0.122097	0.078822	0.075209	0.012606	0.001116	0.004124	1.0431e-06	4.91426e-05	-3.88654	down
LOC120557851	583	411	339	169	139	146	3.67453	2.75834	2.73718	1.12727	1.1489	1.27426	2.56091e-06	0.0001	-1.54588	down
LOC120557980	110	138	104	44	41	32	0.031957	0.042689	0.038705	0.013528	0.01562	0.012873	5.12079e-05	0.001023	-1.6397	down
LOC120557995	2421	1692	1902	3798	7964	4132	6.50881	4.84373	6.55068	10.8062	28.0783	15.3829	2.89189e-06	0.00011	1.30965	up
LOC120557999	1055	1141	790	1601	4544	1793	2.5731	2.96321	2.46832	4.13242	14.5337	6.05559	0.00079	0.007729	1.27437	up
LOC120558028	543	281	462	728	1535	1067	1.96869	1.08482	2.1458	2.79331	7.29827	5.35691	0.000123	0.00194	1.297	up
LOC120558082	138	110	199	40	68	20	0.031766	0.026962	0.058682	0.009744	0.020527	0.006375	0.000144	0.00219	-1.93243	down
LOC120558110	589	395	540	1102	2565	1337	2.36496	1.6888	2.77761	4.68274	13.5061	7.43382	6.13909e-07	3.32428e-05	1.60895	up
LOC120558334	80	80	62	22	23	11	0.171975	0.183121	0.170741	0.05005	0.064839	0.032745	1.55657e-05	0.000398	-2.04086	down
LOC120558407	844	1086	930	448	554	419	0.386788	0.529947	0.545988	0.217279	0.332946	0.265899	0.000258	0.003362	-1.08419	down
LOC120558410	142	167	84	51	54	54	0.114694	0.143628	0.086916	0.043594	0.057198	0.060397	0.001083	0.009824	-1.33626	down
LOC120558460	17243	19018	16492	6967	3666	5365	41.3064	48.5112	50.6113	17.6628	11.5168	17.797	3.02867e-05	0.000663	-1.71391	down
LOC120558668	15	8	2	22	139	75	0.019291	0.010955	0.003295	0.029943	0.234426	0.133564	5.85517e-05	0.001134	3.15937	up
LOC120558669	423	238	137	667	3432	1292	0.314168	0.188223	0.13035	0.524273	3.34274	1.32879	8.1911e-07	4.07246e-05	2.64746	up
LOC120558767	1514	903	1195	470	458	397	0.439647	0.279214	0.444544	0.144439	0.174412	0.15964	6.64737e-07	3.49791e-05	-1.46387	down
LOC120558877	429	446	268	110	153	199	0.718351	0.795219	0.574889	0.194931	0.335973	0.461429	0.000352	0.004205	-1.33774	down
LOC120558931	197	183	200	67	44	45	0.02209	0.02185	0.02873	0.007951	0.00647	0.006987	2.61624e-06	0.000102	-1.91292	down
LOC120559028	139371	131848	119110	68518	74918	47586	124.894	125.81	136.737	64.9806	88.0418	59.0501	7.7595e-05	0.001414	-1.08168	down
LOC120559233	453	446	409	208	233	158	0.292828	0.306988	0.338694	0.142294	0.197517	0.141431	3.58841e-05	0.000774	-1.18194	down
LOC120559236	618	538	509	189	75	37	0.310707	0.288016	0.327831	0.100562	0.049449	0.025759	5.20149e-05	0.001035	-2.4365	down
LOC120559240	111	77	92	28	37	38	0.381166	0.281549	0.404715	0.101756	0.16662	0.180695	9.43154e-05	0.001619	-1.48323	down
LOC120559255	44	45	13	4	8	2	0.008156	0.008882	0.003087	0.000785	0.001945	0.000513	0.000289	0.003605	-2.93497	down
LOC120559339	54	38	50	77	231	138	0.624623	0.468037	0.740907	0.942594	3.50405	2.21042	0.000345	0.004143	1.53931	up
LOC120559492	159	103	45	27	27	16	0.274877	0.189605	0.09966	0.049399	0.061212	0.038303	8.11813e-05	0.001455	-2.12108	down
LOC120559520	600	683	574	218	396	286	0.370142	0.448653	0.453627	0.142326	0.320366	0.244318	7.11627e-05	0.001319	-1.13597	down
LOC120559606	84	95	59	19	42	13	0.026107	0.031439	0.023491	0.006249	0.017118	0.005595	0.000363	0.004293	-1.79878	down
LOC120559665	154	374	187	83	18	44	0.366858	0.948683	0.570674	0.20925	0.056232	0.145145	0.000888	0.008488	-2.28008	down
LOC120559844	150	110	107	37	23	12	0.385651	0.30114	0.352417	0.100673	0.077547	0.042723	4.78266e-06	0.000158	-2.351	down
LOC120559846	207	160	127	786	819	1246	1.33402	1.09795	1.04849	5.36072	6.92163	11.1194	1.51368e-12	7.05481e-10	2.53054	up
LOC120559969	2097	2386	1900	620	200	104	2.9863	3.61807	3.46623	0.934406	0.373506	0.205088	2.09508e-05	0.000501	-2.75167	down
LOC120560033	91	33	55	18	8	3	0.058353	0.022533	0.045181	0.012215	0.006727	0.002664	0.000508	0.005508	-2.57855	down
LOC120560064	1059	880	974	411	590	324	2.43995	2.15894	2.87484	1.00216	1.78267	1.03372	7.17552e-06	0.000214	-1.2122	down
LOC120560121	815	659	628	1186	6317	1712	0.775988	0.668121	0.765996	1.19507	7.88754	2.25722	0.000133	0.002053	1.94944	up
LOC120560202	36	224	55	0	2	8	0.071021	0.470551	0.139001	0	0.005174	0.021855	1.51126e-06	6.57965e-05	-5.06941	down
LOC120560217	261087	183713	176279	100537	78005	80055	654.27	490.212	565.903	266.629	256.347	277.8	4.83194e-05	0.000982	-1.25625	down
LOC120560231	324	277	373	1052	1040	2126	0.123359	0.112299	0.18193	0.423887	0.519268	1.12088	1.96467e-06	8.07419e-05	2.09346	up
LOC120560335	3555	2313	2599	4817	9734	4428	18.7448	12.9864	17.5556	26.8799	67.3078	32.3311	0.000339	0.004092	1.07544	up
LOC120560345	1444	560	1156	263	170	14	3.77024	1.5569	3.86659	0.726719	0.582081	0.050618	0.000389	0.00455	-2.817	down
LOC120560375	98	62	72	174	297	202	1.2143	0.818019	1.14288	2.2817	4.82602	3.46595	9.46152e-07	4.52973e-05	1.47604	up
LOC120560378	315	254	391	77	107	79	0.926192	0.795237	1.47278	0.239602	0.412579	0.321654	1.42018e-08	1.71605e-06	-1.94689	down
LOC120560379	323	214	183	362	891	1528	1.32286	0.93325	0.960135	1.56902	4.78545	8.66577	0.000171	0.002478	1.93368	up
LOC120560503	1857	1590	1366	2486	9627	5089	4.80428	4.38012	4.52727	6.80655	32.6619	18.2314	2.44269e-05	0.000562	1.70855	up
LOC120560526	156	141	138	26	61	52	0.274403	0.264092	0.310966	0.0484	0.140711	0.12666	5.97456e-06	0.000187	-1.72806	down
LOC120560634	169	134	127	171	642	459	0.368369	0.311009	0.354625	0.394459	1.83512	1.38542	0.000803	0.007843	1.45874	up
LOC120560655	43	50	51	7	12	6	0.158519	0.196271	0.240853	0.02731	0.058013	0.030629	3.69843e-06	0.00013	-2.62536	down
LOC120560684	1200	414	999	149	194	283	12.1802	4.4745	12.9899	1.60054	2.5823	3.97768	9.29504e-06	0.000265	-2.06845	down
LOC120560685	13	33	18	990	349	332	0.041197	0.111356	0.073075	3.32025	1.45039	1.45692	4.28737e-13	2.54319e-10	4.70807	up
LOC120560689	21	9	34	261	154	64	0.067047	0.030597	0.139061	0.881877	0.644781	0.28295	3.66785e-05	0.00079	2.87723	up
LOC120560692	10	9	2	127	61	44	0.011769	0.011278	0.003015	0.158178	0.094145	0.071706	2.24954e-06	9.03275e-05	3.51995	up
LOC120560693	12	11	26	1900	866	317	0.046832	0.045711	0.129988	7.84733	4.43211	1.71313	6.46471e-17	9.37384e-14	5.95076	up
LOC120560695	2	0	6	238	114	55	0.003886	0	0.014936	0.489452	0.290511	0.147999	1.33628e-09	2.42201e-07	5.65176	up
LOC120560725	353	328	281	177	146	138	0.510307	0.504898	0.520395	0.270794	0.276786	0.276254	0.000899	0.008572	-1.08014	down
LOC120560772	373	346	285	809	608	765	2.40572	2.37621	2.35478	5.52197	5.14248	6.83234	0.000926	0.008767	1.11815	up
LOC120560775	649	913	826	275	73	154	1.25187	1.87524	2.0411	0.561379	0.184659	0.411345	0.000119	0.001891	-2.22318	down
LOC120560981	904	904	902	245	172	215	3.54104	3.77054	4.52625	1.01564	0.883536	1.1662	2.6021e-09	4.00318e-07	-2.11523	down
LOC120561060	66	55	8	6	0	0	0.115195	0.102218	0.017888	0.011083	0	0	0.000997	0.009175	-4.27252	down
LOC120561089	1027	680	790	165	247	353	0.486827	0.34323	0.479734	0.082775	0.153545	0.231713	2.92093e-06	0.000111	-1.73112	down
LOC120561090	1502	2818	609	3576	5313	13729	4.55599	9.10178	2.36646	11.4794	21.1342	57.6666	0.000965	0.008992	2.18174	up
LOC120561143	65	106	74	15	27	26	0.097375	0.169088	0.142016	0.023781	0.053044	0.053936	7.19515e-05	0.001328	-1.94092	down
LOC120561459	44	49	78	16	16	19	0.145474	0.172505	0.330368	0.055984	0.069372	0.086988	0.000987	0.009121	-1.81732	down
LOC120561921	29	51	22	83	1221	295	0.126084	0.236105	0.122533	0.3819	6.96164	1.77605	9.47599e-07	4.52973e-05	3.72142	up
LOC120561928	839	678	556	233	59	165	0.069974	0.060211	0.059405	0.020566	0.006453	0.019056	0.000183	0.002595	-2.10611	down
LOC120561987	409	399	275	85	87	77	0.57136	0.593515	0.49214	0.125665	0.159382	0.148953	6.5562e-12	2.59268e-09	-2.15112	down
LOC120562035	115	111	64	35	14	11	0.113244	0.116389	0.080736	0.036475	0.018079	0.015	0.000238	0.00318	-2.23873	down
LOC120562072	731	639	736	246	211	142	1.15647	1.07645	1.49165	0.411873	0.437758	0.311085	1.24214e-07	9.70657e-06	-1.85198	down
LOC120562142	784	954	1155	276	103	198	13.9202	18.0364	26.2712	5.18618	2.39828	4.86817	7.24589e-06	0.000216	-2.32157	down
LOC120562173	7595	4911	4088	50235	13262	20508	57.6555	39.6968	39.7552	403.579	132.025	215.58	1.86692e-05	0.000459	2.43539	up
LOC120562175	731	558	519	936	1707	1160	1.60731	1.30644	1.46191	2.17805	4.92209	3.53193	2.25678e-05	0.000533	1.00454	up
LOC120562201	14874	28904	16280	8389	3577	3145	48.0041	99.3302	67.3093	28.653	15.1392	14.0554	0.000296	0.003682	-1.9952	down
LOC120562225	148	116	132	53	51	53	0.130034	0.108524	0.148573	0.049281	0.058762	0.064483	9.86794e-05	0.001668	-1.36527	down
LOC120562304	3105	2498	1971	1031	874	1144	20.0103	17.1418	16.2722	7.03168	7.38645	10.2091	3.67542e-05	0.00079	-1.30687	down
LOC120562342	741	672	502	191	298	211	0.519917	0.502062	0.451221	0.141827	0.274199	0.205008	1.9478e-09	3.33057e-07	-1.5114	down
LOC120562543	4874	4633	5384	7453	26775	11167	8.77158	8.87825	12.4127	14.1949	63.191	27.8292	0.00044	0.004982	1.44509	up
LOC120562586	140	84	64	142	356	381	0.115163	0.073576	0.067443	0.123619	0.384034	0.433993	0.000412	0.004733	1.57799	up
LOC120562651	42	75	30	8	16	4	0.768118	1.46054	0.702861	0.154838	0.383736	0.1013	0.000237	0.003172	-2.51652	down
LOC120562739	5986	2631	8924	29596	32417	21390	97.1491	45.4669	185.537	508.329	689.935	480.712	5.68415e-06	0.000181	2.17978	up
LOC120562756	100	344	42	2	20	22	0.957559	3.50749	0.51521	0.020268	0.251148	0.291716	5.98462e-05	0.001154	-3.59946	down
LOC120562888	57	35	68	11	4	3	0.080752	0.052798	0.123412	0.016492	0.007431	0.005885	1.35109e-05	0.000355	-3.157	down
LOC120562954	133	89	56	14	32	10	0.494418	0.352294	0.266686	0.055078	0.156001	0.051477	4.99153e-06	0.000164	-2.38324	down
LOC120562955	636	449	430	663	1900	1316	2.50698	1.88457	2.17136	2.76578	9.82158	7.18327	0.00031	0.003806	1.26896	up
LOC120562959	2521	1532	2043	680	1010	641	2.51566	1.62784	2.61166	0.718121	1.3217	0.885747	3.37335e-08	3.42713e-06	-1.44479	down
LOC120563085	95	56	66	154	772	264	0.167516	0.105146	0.149089	0.287384	1.78518	0.644626	8.06933e-06	0.000237	2.3037	up
LOC120563139	1286	1262	954	323	248	57	2.30044	2.40382	2.18619	0.611479	0.581774	0.141194	1.26194e-05	0.000338	-2.50946	down
LOC120563415	2402	1818	2398	726	564	555	10.3747	8.36123	13.2685	3.31856	3.1946	3.31947	2.65257e-08	2.79162e-06	-1.8607	down
LOC120563652	0	1	6	64	14	74	0	0.004815	0.034758	0.306285	0.083023	0.463382	0.000102	0.001706	4.41046	up
LOC120563841	205	77	185	359	515	672	0.810166	0.324029	0.936616	1.5015	2.66907	3.67758	0.000167	0.002432	1.70366	up
LOC120563866	1782	1261	1270	2118	22368	8658	6.30045	4.74735	5.75224	7.92499	103.711	42.389	5.75484e-06	0.000182	2.76409	up
LOC120563914	9	7	4	15	75	241	0.042905	0.035533	0.024428	0.075677	0.468875	1.59093	1.02263e-05	0.000285	4.05776	up
LOC120563932	187	199	147	260	624	396	1.61825	1.83371	1.62964	2.38115	7.08145	4.74539	0.000541	0.005794	1.16154	up
LOC120563959	548	379	589	197	218	173	4.96816	3.6587	6.84069	1.89013	2.59182	2.17187	1.02451e-05	0.000285	-1.41706	down
LOC120563974	3435	2346	2308	1226	1260	1141	17.1964	12.5058	14.8018	6.49547	8.27208	7.90985	3.02637e-06	0.000114	-1.17101	down
LOC120564015	256	155	233	61	129	72	0.374887	0.241693	0.437105	0.094536	0.247733	0.146004	0.000108	0.00178	-1.38723	down
LOC120564033	263	286	255	57	57	96	0.286605	0.331868	0.35599	0.065737	0.081458	0.144867	1.13869e-06	5.28822e-05	-1.96611	down
LOC120564075	685	824	741	176	14	87	1.03394	1.32436	1.43283	0.281144	0.027712	0.181843	0.000107	0.00177	-2.94343	down
LOC120564200	1470	898	1219	3724	8378	1804	4.41114	2.86934	4.68605	11.8264	32.9691	7.49622	0.000107	0.00177	1.82612	up
LOC120564231	543	289	103	1208	2224	1707	1.97339	1.11837	0.479535	4.64611	10.5994	8.59051	6.50136e-07	3.44889e-05	2.46447	up
LOC120564389	61	61	45	6	27	14	0.044222	0.047088	0.041791	0.004603	0.025669	0.014054	0.000531	0.005716	-1.94916	down
LOC120564412	577	321	336	180	101	69	0.029099	0.017238	0.021707	0.009607	0.00668	0.004819	0.000187	0.002632	-1.77991	down
LOC120564460	5780	2562	2156	15589	80804	31946	10.5819	4.99444	5.05654	30.2039	194	80.9886	1.66752e-11	6.04477e-09	3.51049	up
LOC120564475	1369	1004	1189	578	518	320	1.45439	1.13576	1.61819	0.649854	0.721676	0.470761	6.87574e-05	0.001287	-1.36058	down
LOC120564573	689	646	578	233	185	232	1.1251	1.12325	1.20912	0.402659	0.396166	0.524605	1.68894e-06	7.17938e-05	-1.56934	down
LOC120564653	114	63	88	13	32	20	0.262956	0.154736	0.260034	0.031734	0.096797	0.063882	3.23606e-06	0.000119	-2.10172	down
LOC120564685	39	66	38	6	6	9	0.068889	0.124138	0.085988	0.011216	0.013899	0.022014	9.85638e-06	0.000276	-2.82327	down
LOC120564991	1097	2154	3503	4164	10637	12476	8.85463	18.5132	36.2221	35.57	112.594	139.448	0.001085	0.009834	1.86706	up
LOC120565288	622	916	700	1763	8951	2763	1.89686	2.97449	2.73472	5.68992	35.7973	11.668	4.38179e-06	0.000149	2.38142	up
LOC120565298	548	451	469	116	185	130	0.287915	0.252309	0.315664	0.064499	0.127464	0.09458	1.73999e-13	1.08128e-10	-1.83672	down
LOC120565299	274	234	213	341	674	715	0.707968	0.643801	0.705038	0.932453	2.28379	2.55824	0.000446	0.005033	1.2037	up
LOC120565366	243	176	309	1126	1571	395	0.575161	0.443576	0.936938	2.82053	4.87632	1.29465	7.78192e-05	0.001416	1.97668	up
LOC120565458	461	294	368	679	2114	799	0.159387	0.108236	0.162993	0.248446	0.958497	0.382535	9.96098e-05	0.001679	1.54686	up
LOC120565484	108	86	87	30	24	36	0.037577	0.031862	0.038778	0.011047	0.010951	0.017345	0.000107	0.001769	-1.65266	down
LOC120565509	592	386	343	834	3440	1156	2.00658	1.39314	1.48936	2.99165	15.2907	5.42582	2.81836e-05	0.000629	1.90297	up
LOC120565530	58	43	36	95	298	287	0.64457	0.508842	0.512524	1.11731	4.34302	4.41668	2.10692e-06	8.53338e-05	2.24249	up
LOC120565649	540	277	357	829	1304	851	2.71061	1.48056	2.29567	4.40389	8.58388	5.91526	4.62111e-06	0.000153	1.30127	up
LOC120565829	39	2	8	342	2184	767	0.083528	0.004561	0.02195	0.775185	6.13417	2.27477	1.16398e-13	7.59494e-11	6.0214	up
LOC120565856	52	40	47	10	5	9	0.421543	0.345279	0.488097	0.085792	0.053155	0.101031	2.311e-05	0.00054	-2.53906	down
LOC120565871	160	124	198	22	24	37	0.255082	0.210501	0.404384	0.037119	0.050177	0.081683	1.58803e-08	1.83397e-06	-2.58221	down
LOC120566192	606	631	607	264	128	59	0.083231	0.092281	0.1068	0.038373	0.023055	0.011221	0.000339	0.004092	-2.03101	down
LOC120566203	106	25	36	13	13	5	1.02509	0.257435	0.445992	0.133048	0.164866	0.066957	0.000693	0.007008	-2.39496	down
LOC120566256	288	257	261	89	59	49	4.93373	4.68801	5.72787	1.61355	1.32547	1.16239	3.52891e-07	2.10284e-05	-2.04656	down
LOC120566257	18414	15991	4697	1878	2466	3015	239.621	221.577	78.301	25.8632	42.0827	54.3296	6.34434e-07	3.40715e-05	-2.39987	down
LOC120566438	191	155	138	50	92	73	1.05698	0.913349	0.978321	0.292828	0.667658	0.559407	9.12939e-05	0.001589	-1.23284	down
LOC120566464	2	2	14	24	533	51	0.007273	0.007744	0.065218	0.092362	2.54175	0.256812	1.70839e-05	0.000427	4.7043	up
LOC120566667	13	17	7	79	39	48	0.001817	0.00253	0.001253	0.011685	0.007148	0.00929	0.000623	0.006444	2.18749	up
LOC120566690	1849	1490	1412	649	469	185	5.09354	4.37061	4.98296	1.89207	1.6943	0.705711	8.81149e-05	0.001541	-1.88006	down
LOC120566729	173	149	151	289	970	600	0.260691	0.239078	0.291492	0.46088	1.91684	1.252	2.72911e-06	0.000105	1.85433	up
LOC120566747	312	211	217	340	780	456	0.308096	0.221864	0.274511	0.35532	1.01009	0.623546	0.000991	0.009139	1.00661	up
LOC120566857	670	302	408	180	99	132	2.71345	1.30235	2.11679	0.771488	0.525794	0.740275	0.000128	0.001998	-1.69629	down
LOC120567061	88	117	76	19	26	28	0.372236	0.52698	0.411831	0.085055	0.144226	0.164008	6.14956e-06	0.000191	-2.00538	down
LOC120567109	23	13	9	39	153	68	0.305334	0.183765	0.153059	0.547925	2.66362	1.25005	3.39073e-05	0.000735	2.43058	up
LOC120567277	807	524	592	920	2875	1841	5.23815	3.62166	4.92261	6.31977	24.4723	16.5474	8.27929e-05	0.001476	1.45318	up
LOC120567435	504	471	257	849	1483	746	1.55629	1.54865	1.01663	2.77446	6.00531	3.18986	0.000219	0.003	1.25039	up
LOC120567441	57	34	52	104	176	128	0.322766	0.205005	0.377212	0.62324	1.30695	1.00368	6.20076e-05	0.001182	1.4462	up
LOC120567456	1391	797	1054	349	247	252	12.8256	7.82493	12.4497	3.40553	2.98662	3.21753	1.0008e-07	8.06198e-06	-1.92303	down
LOC120567607	41	94	43	12	4	14	0.16624	0.405838	0.223353	0.051492	0.021269	0.078606	0.00042	0.004809	-2.57603	down
LOC120567612	87	126	96	25	38	39	1.19805	1.84756	1.69354	0.364338	0.686234	0.743689	0.000104	0.001737	-1.67723	down
LOC120567697	154	142	122	291	1024	361	0.904845	0.888412	0.918296	1.80949	7.89018	2.9372	1.80646e-05	0.000446	1.85244	up
LOC120567741	2161	2856	3275	1433	762	591	3.87363	5.45122	7.52046	2.71843	1.79123	1.46698	0.001081	0.00982	-1.60062	down
LOC120567764	642	456	452	145	113	101	1.77457	1.34214	1.60054	0.424167	0.40961	0.386592	2.37447e-10	5.84657e-08	-2.11274	down
LOC120567769	219	151	165	294	909	341	0.530678	0.389616	0.512201	0.753952	2.88858	1.14423	0.000497	0.005423	1.4003	up
LOC120567770	125	87	102	125	570	343	1.89133	1.40168	1.97709	2.0016	11.3101	7.18659	0.000812	0.007906	1.59956	up
LOC120567771	244	228	215	26	77	31	0.247849	0.246607	0.279773	0.02795	0.10257	0.043604	9.16863e-10	1.81289e-07	-2.48544	down
LOC120567870	1314	1387	1143	704	526	295	1.7721	1.99178	1.97473	1.00479	0.930277	0.550918	0.000972	0.009038	-1.36063	down
LOC120567979	65	22	52	89	280	233	0.137128	0.049421	0.140536	0.198707	0.774649	0.680678	0.000108	0.001772	2.0421	up
LOC120568015	165	74	89	162	367	357	0.20838	0.099512	0.14399	0.21652	0.607817	0.624329	0.000766	0.007579	1.40233	up
LOC120568056	1856	743	1720	120	111	301	8.00651	3.41292	9.50524	0.547842	0.627945	1.79806	4.52027e-08	4.27461e-06	-3.00327	down
LOC120568081	60	45	42	51	1079	182	0.095034	0.075895	0.085221	0.085488	2.2412	0.399181	0.000261	0.003396	2.91376	up
LOC120568119	53771	48711	39510	14950	3683	5374	104.223	100.535	98.1055	30.6667	9.36164	14.424	1.99478e-05	0.000482	-2.49224	down
LOC120568159	208	56	92	23	8	35	0.050764	0.014553	0.028764	0.005941	0.00256	0.011829	0.000814	0.007926	-2.3206	down
LOC120568289	4539	6748	3259	8192	16334	27422	30.0629	47.5903	27.6519	57.421	141.872	251.502	0.000408	0.004704	1.78537	up
LOC120568367	777	316	418	2140	10667	3133	0.641539	0.277819	0.442128	1.86993	11.5499	3.58207	5.37596e-10	1.12758e-07	3.26539	up
LOC120568427	1449	1128	9210	614	104	357	2.54786	2.11198	20.7461	1.14258	0.239814	0.869256	9.7464e-05	0.001652	-3.48195	down
LOC120568437	865	533	626	225	470	206	0.530132	0.34783	0.491486	0.145935	0.377745	0.174826	0.000123	0.00194	-1.25658	down
LOC120568679	4833	6837	3807	1498	259	438	11.1712	16.8276	11.2729	3.66441	0.785085	1.40194	5.38766e-05	0.001059	-2.74646	down
LOC120568720	366	317	428	128	192	168	0.41199	0.379959	0.61719	0.152484	0.283426	0.261871	5.83601e-05	0.001132	-1.26212	down
LOC120568891	177	117	100	330	857	376	4.49143	3.16133	3.25073	8.86206	28.5185	13.2121	2.86711e-07	1.80753e-05	1.89316	up
LOC120568907	277	224	191	519	689	485	0.40283	0.346867	0.355832	0.798765	1.314	0.976688	2.05781e-07	1.42842e-05	1.24401	up
LOC120568914	54276	44682	41401	21803	17708	19782	216.113	189.443	211.18	91.8753	92.4648	109.073	2.43509e-05	0.000562	-1.248	down
LOC120568925	8	58	11	522	603	159	0.001688	0.013032	0.002974	0.116573	0.166867	0.046461	5.73266e-07	3.13017e-05	3.92409	up
LOC120568988	9	0	0	68	910	68	0.046312	0	0	0.370316	6.14086	0.484547	0.00094	0.008878	6.79616	up
LOC120568998	440	241	278	504	975	829	1.38304	0.806623	1.11943	1.67657	4.01901	3.60834	9.67349e-05	0.001644	1.22231	up
LOC120569025	1067	685	751	1540	3044	1688	7.17231	4.90295	6.46702	10.9553	26.8332	15.7123	4.38835e-06	0.000149	1.24869	up
LOC120569062	183	267	126	21	19	7	0.08951	0.13906	0.078951	0.01087	0.012187	0.004741	1.13553e-11	4.35845e-09	-3.67211	down
LOC120569104	304	244	217	402	806	846	0.946757	0.809147	0.865754	1.32495	3.2918	3.64844	6.02877e-05	0.001159	1.37075	up
LOC120569256	57	74	37	13	27	10	0.409598	0.566223	0.340608	0.098863	0.254437	0.099507	0.000816	0.007939	-1.8526	down
LOC120569279	567	356	581	1338	2424	1724	1.55596	1.04025	2.0425	3.88582	8.72334	6.55128	8.93658e-09	1.12137e-06	1.78551	up
LOC120569287	103	20	28	107	920	822	1.58504	0.327721	0.551988	1.74259	18.5662	17.5164	1.44077e-06	6.35203e-05	3.59958	up
LOC120569627	64	65	50	18	15	25	0.312688	0.338155	0.312946	0.093071	0.096107	0.169139	0.000954	0.00894	-1.64257	down
LOC120569632	871	560	706	1513	3937	1342	1.46643	1.00393	1.52272	2.69583	8.69247	3.12874	6.11021e-05	0.001171	1.54373	up
LOC120569718	912	721	770	331	314	236	8.01465	6.74679	8.66862	3.07841	3.6187	2.87193	3.90438e-07	2.2852e-05	-1.47853	down
LOC120569768	413	448	333	117	132	136	0.317146	0.366319	0.327584	0.095083	0.132928	0.144617	3.4729e-08	3.45964e-06	-1.67462	down
LOC120569791	61	135	39	8	24	13	0.219042	0.516182	0.179404	0.030402	0.113016	0.064642	0.000124	0.001955	-2.51677	down
LOC120569903	118	105	46	30	21	25	1.10177	1.04393	0.55022	0.296442	0.257135	0.323237	0.000487	0.005357	-1.80349	down
LOC120570168	189	153	131	31	5	11	1.84681	1.59193	1.63984	0.320576	0.064071	0.148842	1.41691e-06	6.28933e-05	-3.2552	down
LOC120570539	12	33	60	12308	2104	6724	0.043218	0.126551	0.276822	46.9111	9.93707	33.5335	6.17826e-23	2.68754e-19	7.64429	up
LOC120570544	275	684	1393	41297	7167	23754	1.14986	3.04537	7.46162	182.743	39.2991	137.537	1.99456e-10	5.10373e-08	4.92445	up
LOC120570577	516	478	456	208	67	147	1.68182	1.65894	1.90399	0.717468	0.286377	0.663467	0.000824	0.007999	-1.73666	down
LOC120570610	82	46	53	14	11	10	0.197405	0.117917	0.163452	0.035668	0.034727	0.033336	3.95417e-06	0.000138	-2.37534	down
LOC120570736	488	627	360	77	233	126	1.36673	1.86983	1.29162	0.228225	0.855762	0.488659	4.49557e-06	0.000152	-1.88431	down
LOC120570780	2706	2706	3123	1033	364	665	8.90316	9.48018	13.1631	3.59688	1.57055	3.02977	5.5443e-05	0.001083	-2.02394	down
LOC120570793	494	424	324	135	179	205	0.263435	0.240761	0.221341	0.076189	0.12518	0.151382	2.80975e-05	0.000628	-1.2878	down
LOC120570917	37	10	14	80	345	138	0.219783	0.063251	0.106535	0.502913	2.68748	1.13513	2.44356e-07	1.62696e-05	3.12033	up
LOC120571262	4323	1678	4558	478	345	631	33.4104	13.809	45.1274	3.90961	3.49663	6.75302	6.69961e-09	9.15209e-07	-2.85035	down
LOC120571403	11	24	37	126	105	346	0.00979	0.022744	0.042184	0.118674	0.122546	0.426407	2.65538e-05	0.000602	2.94533	up
LOC120571414	3708	1283	2625	1126	707	403	14.0588	5.17975	12.75	4.51812	3.5153	2.11586	0.000747	0.007401	-1.73735	down
LOC120571417	1631	1564	561	109549	574	41331	2.54723	2.6009	1.1224	181.064	1.1756	89.3844	0.000299	0.003709	5.4939	up
LOC120571515	167	218	202	81	40	26	0.672759	0.935129	1.04247	0.345332	0.211318	0.14504	0.000235	0.003162	-2.01484	down
LOC120571516	44	45	45	65	527	142	0.102521	0.111646	0.13432	0.160281	1.61028	0.458162	0.000437	0.004959	2.23466	up
LOC120571624	1487	1081	1006	1818	5626	2790	4.30876	3.33534	3.7343	5.575	21.3784	11.1948	8.19935e-05	0.001464	1.40627	up
LOC120571669	1718	795	1577	435	271	535	17.8927	8.81642	21.0404	4.79459	3.70131	7.71575	0.000257	0.003362	-1.69503	down
LOC120571671	242	181	192	314	1111	490	1.08969	0.867834	1.10753	1.49632	6.56044	3.0553	0.000209	0.002901	1.50499	up
LOC120571849	666	305	491	54	81	82	0.963018	0.469605	0.909518	0.082635	0.153596	0.16419	3.35775e-14	2.73867e-11	-2.77987	down
LOC120571968	1418	1392	81	131	186	90	3.09414	3.23426	0.226421	0.302513	0.532242	0.271943	0.000227	0.003077	-2.84425	down
LOC120572097	383	306	359	779	717	788	2.0173	1.71619	2.42234	4.34228	4.95249	5.74737	0.000241	0.0032	1.10025	up
LOC120572159	1523	1250	880	493	325	381	1.76578	1.54319	1.30704	0.604912	0.494143	0.611692	1.63063e-05	0.000414	-1.58531	down
LOC120572160	617	113	575	38	106	43	1.01577	0.198089	1.21268	0.066207	0.228849	0.098028	2.85641e-06	0.000109	-2.90837	down
LOC120572195	1242	645	558	258	192	182	4.71637	2.60806	2.7145	1.03685	0.956139	0.957039	6.69643e-07	3.50957e-05	-1.91293	down
LOC120572202	85	122	85	11	0	0	0.042322	0.064681	0.054217	0.005796	0	0	2.45809e-05	0.000564	-4.64771	down
LOC120572287	22	12	13	44	78	46	0.152122	0.088354	0.115155	0.321982	0.707291	0.440453	0.000216	0.002971	1.78077	up
LOC120572314	146	134	114	211	423	319	0.667907	0.65274	0.668094	1.02154	2.53768	2.02081	7.38166e-05	0.001355	1.19595	up
LOC120572489	7049	3193	7711	847	406	714	27.7543	13.3867	38.894	3.52936	2.09634	3.8929	3.12471e-10	7.0306e-08	-3.16359	down
LOC120572548	354	71	135	35	14	11	2.25393	0.481358	1.10114	0.235839	0.116896	0.096985	7.18015e-06	0.000214	-3.11053	down
LOC120572608	24706	29631	34475	268001	82041	190264	164.484	210.058	294.032	1888.28	716.283	1754.08	1.30288e-06	5.90995e-05	2.62566	up
LOC120572643	324	140	283	104	47	45	0.265035	0.121943	0.296561	0.090033	0.050418	0.050973	0.000494	0.005407	-1.89373	down
LOC120572670	408	395	411	194	235	166	0.141231	0.145593	0.182256	0.071069	0.106677	0.07957	8.63783e-05	0.001515	-1.09301	down
LOC120572783	1194	1027	842	403	569	287	0.836099	0.765766	0.755327	0.298654	0.522515	0.278296	2.50493e-06	9.87594e-05	-1.3474	down
LOC120573171	531	399	322	642	2304	961	0.96814	0.774621	0.752089	1.23876	5.50884	2.42627	0.000205	0.002846	1.51728	up
LOC120573283	12828	29169	18593	6724	6321	5020	13.2043	31.9707	24.5175	7.32479	8.53252	7.1554	2.66766e-05	0.000603	-1.82425	down
LOC120573299	5769	6896	4700	2534	2211	2108	2.40955	3.06694	2.5148	1.12009	1.21104	1.21921	1.96396e-05	0.000476	-1.37029	down
LOC120573347	289	191	201	19	94	88	0.160203	0.11274	0.142738	0.011146	0.068334	0.06755	0.000507	0.005497	-1.84399	down
LOC120573420	216	119	80	513	564	463	1.28431	0.753418	0.609363	3.22808	4.39774	3.81215	1.51603e-07	1.16704e-05	1.90475	up
LOC120573440	5958	4556	8183	3	1	10	26.6554	21.7041	46.8994	0.014204	0.005867	0.061952	8.93749e-60	1.16634e-55	-10.4081	down
LOC120573441	113	82	397	0	0	0	0.69129	0.534156	3.1113	0	0	0	4.81922e-13	2.73439e-10	-10.1901	down
LOC120573488	6240	5035	5214	15674	35643	13082	2.23171	1.91745	2.38888	5.93256	16.7171	6.47887	8.10507e-08	7.00471e-06	1.84545	up
LOC120573489	2209	1797	1871	6119	12971	5419	0.342915	0.297037	0.372078	1.00527	2.64057	1.16488	5.4435e-10	1.12758e-07	1.94952	up
LOC120573640	541	312	365	189	221	186	0.69119	0.424451	0.597397	0.255548	0.370277	0.329068	0.000177	0.002543	-1.05231	down
LOC120573709	127	162	120	506	432	219	1.32836	1.80427	1.60792	5.6011	5.92558	3.17197	0.000989	0.009132	1.45191	up
LOC120573831	112	20	40	554	15828	2945	0.686033	0.130446	0.313875	3.59126	127.141	24.9795	4.06697e-14	3.122e-11	6.64795	up
LOC120574088	5	13	34	106	173	66	0.113727	0.314854	0.990699	2.55158	5.16028	2.07878	0.000464	0.005184	2.54323	up
LOC120574177	398	387	573	74	102	39	0.089289	0.092448	0.164679	0.017569	0.030009	0.012116	1.13979e-10	3.23354e-08	-2.76889	down
LOC120574181	120	86	44	98	486	375	0.309534	0.23621	0.145395	0.267524	1.64398	1.33946	0.000876	0.008389	1.86394	up
LOC120574291	936	542	468	1118	2084	1255	1.39945	0.862886	0.89639	1.76902	4.08614	2.59835	0.000108	0.00178	1.14794	up
LOC120574455	141	105	258	10	3	39	0.470844	0.373353	1.10369	0.03534	0.013137	0.180341	9.50561e-05	0.001624	-3.27121	down
LOC120574526	56	79	50	16	27	21	0.721787	1.08423	0.825583	0.218248	0.456371	0.374811	0.000694	0.007009	-1.61438	down
LOC120574544	143	100	57	187	481	437	1.46675	1.09217	0.748969	2.02988	6.4699	6.20687	2.63761e-05	0.000599	1.83787	up
LOC120574692	792	820	490	262	232	245	0.499828	0.551038	0.396151	0.174987	0.192007	0.214108	6.46107e-06	0.000197	-1.52034	down
LOC120574877	141	92	97	281	2481	1149	0.430373	0.29901	0.379286	0.907698	9.93083	4.85644	7.84249e-09	1.02345e-06	3.41138	up
LOC120574886	4787	1059	6216	757	278	974	71.7617	16.9043	119.374	12.0098	5.46522	20.219	0.000271	0.00346	-2.54529	down
LOC120574910	1440	1652	945	492	393	282	1.74452	2.13106	1.46661	0.630795	0.624367	0.473081	2.41398e-06	9.57521e-05	-1.80952	down
LOC120574913	148	165	63	35	7	15	0.601991	0.714636	0.328276	0.150663	0.037339	0.084487	0.000175	0.002522	-2.64349	down
LOC120574982	45	26	36	156	131	62	0.118973	0.073195	0.121929	0.436484	0.454192	0.226986	0.000744	0.007375	1.68608	up
LOC120575059	371	204	227	382	955	603	0.690057	0.40403	0.540887	0.751941	2.32942	1.5531	0.000446	0.005033	1.20229	up
LOC120575092	168	129	146	359	1611	954	0.288654	0.23601	0.321359	0.652787	3.62992	2.2698	1.57925e-08	1.83397e-06	2.58979	up
LOC120575184	83	73	51	110	267	327	0.256294	0.240025	0.201744	0.35947	1.0812	1.39824	0.000203	0.002834	1.71601	up
LOC120575276	99	100	92	27	55	35	0.104185	0.112058	0.12403	0.030071	0.075904	0.051005	0.000208	0.002886	-1.40641	down
LOC120575358	1214	817	790	313	465	339	0.784753	0.562353	0.654201	0.214125	0.394186	0.303449	2.15861e-09	3.5658e-07	-1.37999	down
LOC120575383	98	75	54	123	312	177	0.126782	0.103316	0.089494	0.168402	0.529323	0.317087	0.000358	0.004253	1.34633	up
LOC120575450	69	40	36	106	348	192	0.551826	0.340632	0.368829	0.897156	3.64977	2.12631	3.27495e-06	0.000119	2.06658	up
LOC120575606	80	113	62	25	39	9	0.48394	0.727867	0.480466	0.160048	0.309385	0.07539	0.000811	0.007899	-1.91341	down
aass	2388	1646	1401	2620	4941	3719	1.32309	0.971087	0.994406	1.53627	3.59008	2.85335	0.000143	0.00218	1.00091	up
abca2	474	379	265	120	51	40	0.04119	0.035069	0.0295	0.011036	0.005812	0.004813	9.19724e-06	0.000263	-2.35854	down
abcb8	82	70	82	91	620	281	0.373373	0.33939	0.478313	0.43851	3.70215	1.77177	0.000697	0.007031	1.90844	up
abcf1	542	373	373	526	3390	1817	0.617495	0.452497	0.544393	0.634205	5.06486	2.86656	0.000111	0.001808	2.01694	up
abcf2b	439	256	257	220	5601	1985	1.14843	0.713103	0.861276	0.609077	19.2149	7.19072	0.000185	0.00262	2.85251	up
abhd6b	0	0	1	26	76	34	0	0	0.006752	0.145023	0.525291	0.248144	4.11319e-07	2.3963e-05	6.8547	up
abt1	162	143	131	173	1330	674	0.461564	0.433836	0.478143	0.521642	4.96938	2.65919	0.000137	0.002109	2.15759	up
acaa1	928	875	855	359	324	360	0.277426	0.278535	0.327443	0.11358	0.127022	0.14903	3.56231e-06	0.000126	-1.37648	down
acaa2	14989	25271	13654	36606	102687	40493	67.2196	120.675	78.4427	173.734	603.91	251.464	0.000283	0.003564	1.57914	up
acad8	57	59	29	89	376	246	0.235625	0.259699	0.153573	0.389355	2.0383	1.40816	2.64044e-05	0.000599	2.18399	up
acad9	972	908	961	2051	5355	2737	0.933647	0.928698	1.18252	2.08493	6.74543	3.64052	2.23118e-07	1.5165e-05	1.70882	up
acadl	4139	5484	3950	8694	17444	8014	17.1213	24.1552	20.9319	38.0601	94.6282	45.9053	0.00036	0.004272	1.20826	up
acadm	5596	6394	5899	17524	34967	14985	17.592	21.4034	23.7566	58.3015	144.155	65.2328	6.1122e-08	5.53918e-06	1.78956	up
acads	437	584	385	1307	3516	1312	0.414075	0.589227	0.467335	1.31064	4.36898	1.72149	9.26556e-07	4.47835e-05	1.97668	up
acat2	571	515	317	1120	3477	2769	2.37895	2.2847	1.69192	4.9383	18.9971	15.9751	1.53498e-08	1.83397e-06	2.30984	up
acbd3	332	248	248	511	1874	1309	0.84954	0.675725	0.812956	1.38381	6.28853	4.63829	7.29475e-07	3.69471e-05	2.05247	up
acer2	2193	1378	1240	597	481	530	3.86138	2.5836	2.79702	1.11247	1.11066	1.29226	1.3324e-06	5.97518e-05	-1.56214	down
ackr3a	436	370	277	143	126	160	1.50654	1.36134	1.22615	0.522925	0.570949	0.765571	6.20352e-05	0.001182	-1.33838	down
acot8	38	37	47	46	463	175	0.166461	0.172585	0.263753	0.213254	2.65977	1.06155	0.000633	0.006514	2.27447	up
acta1a	2	7	1	44	68	103	0.004402	0.016404	0.002819	0.102479	0.196253	0.313895	3.38774e-08	3.42713e-06	4.37333	up
acta1b	36	32	76	258	354	93	0.215208	0.203694	0.582021	1.63224	2.77519	0.769857	0.000274	0.003477	2.15526	up
adcy9	177	109	91	39	66	42	0.126761	0.083121	0.083488	0.029559	0.061985	0.041652	0.000118	0.001887	-1.39974	down
adgrg1	1086	1027	1212	525	160	137	1.17209	1.18025	1.67573	0.599654	0.226457	0.20475	0.000947	0.008902	-1.98088	down
adm2a	163	80	48	227	1866	557	0.334349	0.174733	0.126131	0.492774	5.01947	1.58212	2.05448e-06	8.37843e-05	3.0551	up
aebp2	27	9	9	37	133	123	0.02625	0.009317	0.011209	0.03807	0.169573	0.165595	2.44394e-05	0.000562	2.67515	up
afg3l1	400	381	357	736	1438	774	0.499059	0.506162	0.570597	0.971805	2.35279	1.33723	5.21099e-06	0.000169	1.27268	up
agk	457	256	262	461	1343	1190	1.54706	0.922792	1.13622	1.65159	5.96213	5.57841	0.000128	0.002005	1.56168	up
agpat3	3842	4450	3788	7469	17760	8291	3.12621	3.8556	3.94857	6.43179	18.9512	9.34198	5.63825e-05	0.001098	1.34078	up
ahcy	76896	85603	53507	38756	34787	26759	67.0584	79.4897	59.7764	35.7683	39.7832	32.3141	0.00058	0.006118	-1.13357	down
ahr2	890	683	821	316	389	228	0.259366	0.211942	0.306504	0.097459	0.148664	0.092009	7.29794e-07	3.69471e-05	-1.41988	down
aida	438	323	377	133	78	119	1.49626	1.17492	1.64985	0.480832	0.34943	0.562926	1.06985e-05	0.000296	-1.77247	down
aire	163	217	77	334	1252	791	1.18106	1.67424	0.714736	2.56119	11.8966	7.93659	8.82224e-06	0.000255	2.26223	up
akap8l	400	314	343	113	183	116	1.0533	0.880433	1.15707	0.314907	0.631944	0.422984	6.64105e-08	5.97694e-06	-1.43128	down
akt3a	73	51	83	20	10	12	0.027496	0.020455	0.040049	0.007972	0.004939	0.006259	4.36279e-05	0.000904	-2.31058	down
aldh7a1	3658	3153	2876	8839	7083	6776	26.0175	23.8791	26.2048	66.5326	66.0652	66.7372	5.50168e-05	0.001076	1.21793	up
alg1	53	36	39	109	509	367	0.164032	0.118639	0.154628	0.357017	2.06588	1.57286	3.30285e-08	3.39388e-06	2.83597	up
alg11	586	517	454	1127	2857	1316	3.97194	3.73136	3.94212	8.08422	25.395	12.3519	4.48452e-07	2.5668e-05	1.65105	up
alg12	133	212	132	283	473	489	0.586305	0.995131	0.745445	1.32028	2.73443	2.98506	0.000856	0.008241	1.30321	up
alg2	445	446	420	623	1758	1381	1.82867	1.95156	2.21102	2.70939	9.47386	7.85851	0.000132	0.002038	1.41415	up
alg5	502	576	462	1001	15085	2483	3.00907	3.67641	3.54765	6.34998	118.579	20.61	4.52294e-06	0.000152	3.32642	up
alpl	2848	1074	1688	482	528	235	3.43235	1.37825	2.60612	0.614764	0.834487	0.392186	3.21611e-07	1.9625e-05	-2.18357	down
ampd2b	22	41	38	1	1	0	0.024578	0.048773	0.054385	0.001182	0.001465	0	3.35928e-06	0.000121	-5.76942	down
ampd3b	637	815	803	266	35	62	0.688871	0.938488	1.11246	0.304432	0.049636	0.092846	0.000503	0.005469	-2.57075	down
amt	445	383	503	164	106	72	0.943951	0.865089	1.36687	0.368165	0.294869	0.211492	7.48342e-06	0.000222	-1.98306	down
angptl4	576	432	1399	1177	9340	3952	1.9472	1.55505	6.05865	4.21089	41.4065	18.5003	0.0005	0.005448	2.34972	up
ankrd40	43	35	36	62	228	116	0.177903	0.15419	0.190804	0.271466	1.23704	0.664577	0.000313	0.003835	1.70308	up
anks1ab	120	130	75	36	36	46	0.063013	0.072688	0.050452	0.020006	0.02479	0.033449	0.000464	0.005184	-1.48266	down
anks4b	93	106	59	13	4	1	0.560492	0.680244	0.455521	0.082916	0.031614	0.008346	8.10325e-07	4.05163e-05	-3.82019	down
anxa3a	266	233	185	33	36	26	0.510867	0.476491	0.455164	0.067073	0.09067	0.069147	1.21365e-17	2.63968e-14	-2.88797	down
ap1b1	804	783	553	1299	2656	1358	0.703635	0.729669	0.619992	1.20312	3.04827	1.64575	4.58748e-05	0.000941	1.21688	up
ap2s1	651	566	373	686	3307	1744	2.62125	2.4267	1.924	2.92322	17.462	9.72402	0.000249	0.003286	1.72382	up
api5	451	380	331	590	1965	1079	0.862701	0.773998	0.811113	1.19439	4.92924	2.8581	5.23443e-05	0.001038	1.52663	up
apoba	9406	5929	5267	1441	2356	1528	2.63553	1.76896	1.89058	0.427304	0.865709	0.592869	1.8127e-15	1.82901e-12	-1.99605	down
aqp12	1432	404	729	3405	7615	2746	20.1758	6.06096	13.1578	50.7708	140.699	53.5748	4.68533e-07	2.6355e-05	2.3644	up
arf2b	1548	1221	1158	1924	5902	2955	3.27512	2.75071	3.13859	4.30795	16.3753	8.65737	0.000144	0.002189	1.33865	up
arfgef2	947	771	757	1184	3741	1683	0.730917	0.633644	0.748486	0.967118	3.78651	1.79876	0.000456	0.005111	1.28676	up
arfgef3	12	4	16	22	89	78	0.003124	0.001109	0.005337	0.006062	0.030388	0.028122	0.000682	0.006926	2.45297	up
arhgap15	121	127	73	38	42	26	0.140288	0.156788	0.108425	0.046626	0.063859	0.041743	8.5841e-05	0.00151	-1.64149	down
arhgap18	1486	1331	1454	583	394	521	1.59441	1.52066	1.99855	0.662001	0.554383	0.774088	2.19473e-05	0.000521	-1.51762	down
arhgap23a	274	256	305	72	49	74	0.096895	0.096397	0.138172	0.026946	0.022724	0.036237	1.7841e-07	1.28908e-05	-2.11557	down
arid3c	80	35	61	2	10	8	0.022239	0.01036	0.021724	0.000588	0.003646	0.00308	8.82372e-07	4.32012e-05	-3.20789	down
arl1	395	374	336	683	1561	1077	0.91615	0.923663	0.998339	1.67649	4.74795	3.45905	6.73822e-07	3.51621e-05	1.49132	up
arl6ip5a	76	42	69	113	192	181	0.318819	0.187609	0.370808	0.501671	1.05625	1.05143	0.000522	0.005631	1.32374	up
armh3	241	198	205	323	816	558	0.245744	0.214983	0.267787	0.348561	1.09116	0.787903	8.06085e-05	0.001451	1.30029	up
arrdc3a	549	569	1216	174	120	169	1.54539	1.7055	4.38499	0.518352	0.442976	0.658756	2.25684e-06	9.03426e-05	-2.38787	down
asb13b	890	676	725	325	343	314	4.32662	3.49927	4.51509	1.67206	2.18668	2.11378	8.41937e-07	4.16185e-05	-1.25218	down
ascc2	51	29	46	66	450	214	0.105304	0.063759	0.121675	0.144221	1.21849	0.611872	5.97238e-05	0.001153	2.37805	up
ascc3	214	88	248	345	1630	492	0.026993	0.011819	0.040073	0.046053	0.26962	0.085935	0.000547	0.005848	1.98398	up
asph	814	795	609	372	291	214	0.573549	0.596465	0.549709	0.277395	0.268888	0.208801	0.000142	0.00217	-1.35583	down
asrgl1	992	822	829	1952	3861	1746	0.987553	0.871351	1.05724	2.05654	5.0406	2.40694	1.70221e-06	7.2123e-05	1.41404	up
atf4a	6634	4166	4415	9928	18253	11230	32.8335	21.955	27.9925	52.0011	118.47	76.965	1.53914e-07	1.17461e-05	1.30961	up
atg16l2	112	73	126	36	23	32	0.235792	0.163647	0.339822	0.080209	0.0635	0.09329	0.000236	0.00317	-1.78461	down
atg4b	677	569	507	903	2430	1909	1.36987	1.22596	1.31422	1.9337	6.4481	5.34897	1.67832e-05	0.000421	1.49234	up
atg4c	179	193	113	49	38	31	0.443636	0.509335	0.358774	0.128522	0.123507	0.106392	1.25411e-06	5.76272e-05	-2.0564	down
atp13a1	171	128	148	205	1523	697	0.423206	0.337317	0.469231	0.536931	4.94298	2.38869	4.79206e-05	0.000978	2.27201	up
atp2a2a	146	176	139	492	3241	1116	0.120751	0.154997	0.147273	0.430639	3.51521	1.27813	5.65024e-09	8.01474e-07	3.19429	up
atp2a2b	577	536	445	846	2948	2780	0.446687	0.44184	0.441323	0.693118	2.99287	2.98019	6.80748e-06	0.000206	1.9854	up
atp5pd	332	244	274	554	869	606	1.80931	1.41592	1.91291	3.19517	6.21053	4.5732	4.60473e-07	2.62409e-05	1.1913	up
atp6v0a2b	379	263	316	416	1560	878	0.754109	0.557215	0.805474	0.875987	4.07055	2.41914	0.000437	0.004964	1.45148	up
atp6v1g1	809	559	564	1394	1692	1253	7.64745	5.62669	6.82994	13.9457	20.975	16.4018	8.83887e-07	4.32012e-05	1.13329	up
atp8a1	252	110	116	35	20	52	0.056568	0.026293	0.033358	0.008315	0.005888	0.016164	0.000114	0.001839	-2.08924	down
atxn7l2a	16	13	15	56	51	39	0.014553	0.012591	0.017478	0.053906	0.060834	0.049122	0.000859	0.008267	1.69779	up
aup1	847	604	640	1526	2756	1381	2.48862	1.88967	2.40894	4.74504	10.6191	5.61878	6.4633e-07	3.4427e-05	1.35589	up
aurkaip1	142	92	82	144	530	425	1.46699	1.01204	1.08523	1.57438	7.18039	6.07995	0.000177	0.002547	1.72002	up
b4gat1	62	82	57	18	25	19	0.338717	0.477015	0.398924	0.10407	0.17911	0.143738	9.97366e-05	0.001679	-1.77061	down
bace2	151	125	144	198	832	386	0.229084	0.20193	0.279866	0.317902	1.65529	0.81092	0.000383	0.004503	1.60175	up
bach2b	89	52	88	16	16	29	0.021233	0.01321	0.026895	0.00404	0.005006	0.00958	0.000239	0.003188	-1.92634	down
bap1	249	139	118	292	441	477	0.596139	0.354353	0.361909	0.739845	1.38459	1.58139	0.000351	0.004194	1.25072	up
bbc3	141	85	84	150	825	480	0.191343	0.122825	0.14603	0.215424	1.46819	0.902002	4.17415e-05	0.000876	2.11667	up
bckdha	1968	1749	1160	2502	5043	3051	5.11808	4.84333	3.86465	6.88619	17.1991	10.9874	0.000291	0.003624	1.04289	up
bcl6ab	303	278	186	90	19	40	1.03829	1.01436	0.816501	0.326382	0.085381	0.189804	0.00026	0.003381	-2.28485	down
bet1l	327	277	250	397	1002	651	1.02878	0.927952	1.00759	1.32182	4.13404	2.83613	0.000268	0.003437	1.16727	up
bhlhe41	88	55	61	20	18	12	0.982901	0.654127	0.872824	0.23641	0.263653	0.185601	1.3681e-05	0.000358	-2.04974	down
bin1b	50	60	28	8	15	4	0.058189	0.074353	0.041745	0.009853	0.022893	0.006446	0.000141	0.002161	-2.44756	down
bmi1a	2661	1821	2143	662	547	633	4.08127	2.97394	4.21058	1.07453	1.1002	1.34439	2.00435e-09	3.35344e-07	-1.85009	down
bmper	23	31	49	194	204	270	0.010562	0.015159	0.028827	0.094285	0.122855	0.171698	4.99852e-08	4.65933e-06	2.62694	up
bnip1a	22	5	9	14	203	83	0.090147	0.021816	0.047244	0.060711	1.09084	0.470957	0.000535	0.005748	2.93781	up
borcs7	52	59	32	100	211	130	0.26685	0.322395	0.21037	0.543091	1.41997	0.923802	0.00011	0.001803	1.53703	up
brpf3a	202	150	124	34	67	47	0.4973	0.393216	0.391073	0.088584	0.216309	0.160227	2.95337e-07	1.85295e-05	-1.74436	down
btf3	28644	24167	18658	13613	10218	9800	80.389	72.2201	67.0807	40.4321	37.6065	38.0856	0.000894	0.008532	-1.0834	down
bysl	316	163	232	279	1766	994	1.50378	0.825957	1.41434	1.40511	11.021	6.55022	0.00027	0.003452	1.96744	up
c11h7orf25	196	122	147	263	419	320	0.681019	0.451372	0.654319	0.967092	1.90919	1.53966	0.000115	0.001842	1.05566	up
c11h7orf26	36	5	23	104	182	157	0.138324	0.020457	0.113212	0.422899	0.917061	0.835344	2.66564e-06	0.000103	2.77368	up
c13h6orf136	104	58	69	111	294	247	0.081019	0.048112	0.068861	0.091514	0.300356	0.266455	0.000493	0.005402	1.43258	up
c20h14orf180	1247	1639	1888	495	143	144	1.74964	2.44869	3.39355	0.735017	0.263119	0.279781	2.29169e-05	0.000539	-2.59352	down
c21h16orf91	62	75	91	144	473	313	1.4453	1.86166	2.71755	3.55254	14.4598	10.1038	3.96653e-05	0.000838	1.88146	up
c6h22orf39	81	37	32	109	431	196	0.974412	0.473949	0.493148	1.38769	6.79937	3.26502	1.52753e-05	0.000393	2.207	up
c7h8orf37	79	68	74	7	7	3	0.15139	0.138756	0.181665	0.014196	0.017591	0.007961	3.00938e-11	1.03349e-08	-3.76085	down
cacna2d4a	171	190	381	90	31	40	0.04921	0.058221	0.140459	0.02741	0.011699	0.01594	0.000402	0.004664	-2.22033	down
cad	286	161	157	301	2375	1689	0.199984	0.119875	0.140637	0.222744	2.17784	1.63543	3.36597e-06	0.000121	2.75127	up
calml4a	173	118	101	53	78	38	0.512443	0.372181	0.383257	0.166144	0.30299	0.155867	0.000547	0.005848	-1.26444	down
caln2	99	16	171	19	18	7	0.081338	0.013998	0.17998	0.01652	0.019394	0.007964	0.000844	0.008149	-2.77585	down
calr	91	342	79	979	2449	6253	0.433474	1.73469	0.48208	4.93531	15.2983	41.2461	4.32685e-08	4.18262e-06	4.17113	up
calr3a	1790	2922	1888	17768	12248	15697	4.04987	7.03948	5.47217	42.5438	36.3402	49.1787	1.43585e-11	5.35367e-09	2.7655	up
calua	1052	1453	556	6930	4429	4652	2.50509	3.68422	1.6961	17.4642	13.8308	15.3398	1.93914e-07	1.36788e-05	2.39188	up
calub	1462	1487	1423	3025	20682	11704	8.13308	8.80828	10.141	17.8091	150.881	90.1601	9.78606e-08	7.98176e-06	2.85293	up
camk2n1a	252	387	241	88	15	34	1.6045	2.62374	1.96573	0.592966	0.125246	0.29977	0.000117	0.001878	-2.63	down
canx	4900	5520	4264	15119	21018	18631	3.00987	3.61047	3.35536	9.82844	16.9308	15.8475	6.81787e-13	3.70722e-10	1.83648	up
capn9	11	11	1	50	63	31	0.012359	0.01316	0.001439	0.059452	0.092823	0.04823	0.000408	0.004709	2.62156	up
caprin1a	214	230	172	319	805	600	0.331285	0.37913	0.341104	0.522623	1.63425	1.28621	8.63339e-05	0.001515	1.38649	up
cbx7a	220	210	117	226	1082	587	0.729549	0.741521	0.497035	0.79314	4.70536	2.69552	0.000732	0.007273	1.66685	up
ccdc47	747	623	622	1418	4106	1959	2.99788	2.66228	3.19782	6.02254	21.6096	10.8868	2.55804e-07	1.66912e-05	1.78468	up
ccdc51	7	5	11	9	149	55	0.008868	0.006745	0.017853	0.012067	0.247553	0.09649	0.000769	0.007597	2.98539	up
cct5	4538	3048	3038	9907	25183	7807	20.3548	14.5576	17.4566	47.0278	148.13	48.4908	1.12396e-06	5.23844e-05	1.89625	up
cct6a	2458	2019	2192	5463	9752	3576	6.10623	5.34072	6.97591	14.3626	31.7701	12.3016	4.99351e-05	0.001007	1.38945	up
cd83	81	70	96	14	19	2	0.320843	0.295242	0.487134	0.058687	0.098695	0.01097	8.92014e-06	0.000257	-2.9288	down
cdc14b	3731	4350	5249	1434	837	303	6.61921	8.21755	11.9296	2.6924	1.94733	0.744381	2.56939e-05	0.000588	-2.40801	down
cdc42ep3	67	37	51	14	10	7	0.262233	0.154201	0.255713	0.05799	0.051327	0.037939	3.88969e-05	0.000825	-2.33279	down
cdc42se1	94	66	67	128	248	167	0.099477	0.074373	0.090832	0.143356	0.344177	0.244729	0.000168	0.002452	1.18897	up
cdk12	427	320	357	472	1147	872	0.545456	0.435266	0.584211	0.638092	1.92145	1.54248	0.000831	0.008042	1.0872	up
cdk2ap2	195	147	215	403	892	403	0.710266	0.570133	1.00322	1.55346	4.26074	2.03266	3.7243e-05	0.000794	1.48648	up
cdkn1d	1026	1070	696	417	346	201	5.71938	6.35123	4.97027	2.46007	2.52936	1.55156	6.90104e-05	0.00129	-1.55805	down
chac1	189	130	123	231	406	343	2.51315	1.84066	2.09523	3.25071	7.07973	6.31573	0.000145	0.00219	1.09972	up
chchd10	276	198	185	740	4733	1408	0.792953	0.605725	0.680894	2.24998	17.8323	5.60161	2.54976e-09	4.00318e-07	3.20904	up
chchd2	445	530	473	1270	2180	1209	3.99276	5.06362	5.4368	12.0594	25.6509	15.0214	9.03885e-08	7.51318e-06	1.58085	up
chchd3a	305	161	201	376	1508	820	0.101043	0.056794	0.085305	0.131827	0.655151	0.376177	1.53618e-05	0.000394	1.9118	up
chd4a	218	136	155	293	1465	815	0.140072	0.093048	0.127584	0.199238	1.23443	0.725144	4.33295e-06	0.000148	2.21333	up
chkb	1112	1179	1138	1750	5295	2367	2.09778	2.36833	2.75022	3.49384	13.0995	6.18338	0.000455	0.005102	1.30875	up
chmp5a	49	64	27	92	246	180	0.241289	0.335578	0.170323	0.479444	1.58858	1.2274	0.000153	0.002283	1.7931	up
chordc1b	278	262	265	475	1832	1193	0.707128	0.709622	0.863513	1.27866	6.111	4.20209	3.07229e-06	0.000115	1.98947	up
cica	1093	997	729	445	648	313	0.647137	0.628556	0.552934	0.278834	0.503135	0.256621	0.000433	0.004929	-1.07161	down
ciita	60	108	81	29	21	19	0.05949	0.114023	0.102884	0.03043	0.027305	0.026087	0.000289	0.003605	-1.9074	down
cirbpa	2565	1517	2312	502	1378	446	13.2018	8.31389	15.2442	2.73438	9.30099	3.17873	0.000122	0.001932	-1.59311	down
cisd2	128	116	94	143	468	629	0.670708	0.647223	0.630987	0.792992	3.2159	4.564	0.00048	0.005307	1.81283	up
cited1	234	110	131	262	728	995	0.537309	0.268951	0.385345	0.636677	2.19217	3.16376	5.08314e-05	0.001017	2.04187	up
ckap4	44	40	31	248	58	543	0.233316	0.225852	0.210583	1.39172	0.403323	3.98716	6.69924e-05	0.001263	2.95408	up
cln5	339	318	328	654	1290	772	2.70848	2.70536	3.35713	5.52984	13.516	8.54112	9.03722e-07	4.40059e-05	1.36333	up
clocka	90	60	57	8	35	5	0.082018	0.058223	0.066544	0.007716	0.041828	0.00631	0.000639	0.006559	-2.26185	down
clu	4488	2381	1877	9148	9311	4984	8.21159	4.6388	4.39955	17.7137	22.3411	12.6277	0.000194	0.002723	1.42976	up
cluha	1390	931	863	1223	7131	3362	1.68119	1.19901	1.33716	1.56544	11.3106	5.63082	0.00046	0.005154	1.74306	up
cmpk	191	129	106	189	3066	1038	0.741603	0.533335	0.527246	0.776622	15.6115	5.58094	6.73671e-06	0.000204	3.15077	up
cnn2	166	148	74	265	701	319	0.595116	0.564973	0.339856	1.00542	3.29568	1.58364	8.47408e-05	0.0015	1.63148	up
cnn3a	1920	1265	1119	3208	6689	3373	1.41638	0.99367	1.0575	2.50451	6.47104	3.44562	1.44364e-07	1.1214e-05	1.54925	up
cnpy2	99	102	112	91	1128	870	0.665656	0.730276	0.964722	0.647538	9.9462	8.10039	0.000181	0.002582	2.5797	up
cnpy3	207	165	118	233	687	902	0.743086	0.630704	0.542651	0.885185	3.23414	4.48381	0.00017	0.002471	1.84978	up
cog5	137	179	124	249	527	291	0.029314	0.040784	0.03399	0.056386	0.147879	0.086224	0.000865	0.008309	1.1647	up
col13a1	698	689	549	203	442	341	0.100093	0.105206	0.100853	0.030807	0.08312	0.067713	0.000557	0.005937	-1.05828	down
col5a3a	44	82	38	1	2	0	0.021237	0.042142	0.023496	0.000511	0.001266	0	2.51166e-08	2.66481e-06	-5.87968	down
copa	888	701	886	1636	6447	2359	1.88547	1.58488	2.40996	3.67619	17.9513	6.93595	1.23712e-05	0.000333	1.91213	up
copb1	1203	860	737	1869	7655	4032	2.41296	1.83678	1.89375	3.96738	20.1356	11.199	3.21052e-07	1.9625e-05	2.15897	up
copb2	1171	942	1102	1938	9443	3286	2.97207	2.54581	3.58305	5.20553	31.4301	11.5489	2.2053e-05	0.000522	2.01391	up
cope	1470	1036	1456	2383	5292	2638	5.78508	4.34134	7.34046	9.92489	27.3115	14.376	7.96617e-05	0.001442	1.26882	up
copg2	1260	938	1135	2354	9626	3792	3.18932	2.52815	3.68038	6.30584	31.9526	13.2913	1.40334e-06	6.25039e-05	2.08691	up
cops6	259	168	185	303	718	370	0.985677	0.680795	0.901937	1.22036	3.58338	1.94988	0.000805	0.007854	1.09236	up
copz1	416	420	284	576	1470	723	0.933655	1.00372	0.816546	1.36812	4.32657	2.247	0.00056	0.00596	1.19393	up
coro7	333	378	256	98	43	77	0.072562	0.087706	0.071462	0.0226	0.012288	0.023234	8.68042e-06	0.000252	-2.12619	down
cpox	356	228	317	529	883	678	1.92503	1.31279	2.19592	3.02728	6.26156	5.0768	3.71045e-05	0.000792	1.14918	up
cpped1	27	52	23	84	204	105	0.012973	0.026605	0.014157	0.042714	0.128543	0.069863	0.000308	0.003784	1.81414	up
cpsf1	219	190	152	287	671	395	0.209895	0.193903	0.186626	0.291105	0.843363	0.524237	0.000187	0.002642	1.17753	up
cpt1b	240	299	385	1114	4833	2914	0.471376	0.625316	0.968693	2.31553	12.4482	7.92534	2.83345e-10	6.723e-08	3.0881	up
cpt2	358	481	277	736	4906	1453	0.459725	0.657708	0.455685	1.00024	8.26183	2.58377	1.46564e-05	0.000379	2.46314	up
creb3l3l	770	721	780	1520	7223	3203	2.71022	2.70223	3.51705	5.66196	33.34	15.6114	1.28451e-06	5.86113e-05	2.22705	up
creld2	223	232	105	1062	2645	2735	1.06978	1.18509	0.645281	5.39168	16.6398	18.1685	5.68313e-15	4.94432e-12	3.46656	up
crnkl1	260	179	152	301	571	391	0.540878	0.396507	0.405078	0.662677	1.55774	1.12635	0.000264	0.003414	1.03809	up
crtc1b	144	78	57	28	42	17	0.175869	0.101436	0.089181	0.03619	0.067268	0.028751	0.000412	0.004733	-1.71103	down
cryl1	647	796	496	285	128	131	0.620834	0.813311	0.609709	0.289418	0.16107	0.174066	0.00022	0.003006	-1.81532	down
csad	5721	2993	3216	7024	17163	10616	25.3024	14.0951	18.2211	32.8763	99.5441	65.0162	8.03463e-06	0.000237	1.47933	up
csmd3b	363	273	47	27	29	12	0.023059	0.018466	0.003825	0.001815	0.002416	0.001056	1.32751e-06	5.97381e-05	-3.31572	down
csnk2a2b	422	282	380	140	209	121	0.752786	0.53565	0.868385	0.2643	0.488921	0.298894	2.06241e-05	0.000495	-1.27482	down
cstf1	211	170	171	361	856	534	0.257362	0.220792	0.267194	0.465991	1.36921	0.901934	4.27262e-07	2.46716e-05	1.56966	up
cstf2	92	70	73	180	453	280	0.179565	0.14548	0.182526	0.371805	1.15949	0.756769	9.8901e-08	8.01651e-06	1.86176	up
ctdspl3	172	136	149	398	445	391	0.306419	0.257987	0.34005	0.750377	1.03964	0.964575	1.82857e-07	1.29689e-05	1.39477	up
ctdsplb	106	140	144	57	39	37	0.183904	0.258634	0.320049	0.104657	0.088733	0.088891	0.00052	0.005619	-1.5951	down
ctso	90	31	64	182	310	325	0.323606	0.118688	0.294797	0.692555	1.46174	1.61819	1.5033e-06	6.57965e-05	2.1176	up
ctsz	2777	2307	1821	4055	5240	4878	17.8823	15.8185	15.0219	27.6342	44.2498	43.4971	1.60239e-05	0.000408	1.00455	up
cxcl19	157	145	89	53	29	19	1.09712	1.07894	0.796737	0.391959	0.265758	0.183857	0.00026	0.003386	-1.9368	down
dapk3	125	113	98	209	368	273	0.339205	0.326514	0.34068	0.600216	1.30958	1.02586	6.34732e-06	0.000194	1.26791	up
dcp1b	1168	689	1048	344	217	325	1.92483	1.20904	2.21249	0.599953	0.468968	0.74166	2.29806e-05	0.000539	-1.69792	down
dctn2	289	232	245	392	1013	497	0.446284	0.381482	0.484673	0.640632	2.05143	1.06278	0.000353	0.004205	1.19686	up
dcun1d4	458	491	412	149	108	41	1.43739	1.64083	1.65644	0.494886	0.444494	0.178183	9.46405e-06	0.000269	-2.22404	down
ddi2	198	145	110	231	599	331	0.547858	0.427212	0.389911	0.676432	2.17352	1.26824	0.000338	0.004089	1.27184	up
ddost	2599	2436	1746	3949	5620	4521	10.9651	10.9435	9.43669	17.632	31.0939	26.4127	1.89784e-05	0.000466	1.00513	up
ddx19	234	185	177	293	714	528	0.742228	0.624836	0.719224	0.983555	2.96998	2.31914	9.33006e-05	0.001611	1.28041	up
ddx47	557	374	459	701	1308	1034	1.59613	1.14119	1.68498	2.12589	4.91535	4.10304	0.000108	0.00178	1.06355	up
ddx5	519	332	387	578	4247	2416	2.15347	1.46684	2.05708	2.5381	23.1093	13.8816	1.3048e-05	0.000348	2.40927	up
ddx59	76	51	47	92	444	141	0.323386	0.231073	0.256197	0.41429	2.47756	0.830804	0.000612	0.00636	1.8094	up
decr1	1761	1445	1709	3822	5256	2514	2.10586	1.83997	2.61808	4.83694	8.24251	4.16301	0.000165	0.002411	1.15805	up
dek	290	267	157	72	91	78	0.393916	0.38618	0.273196	0.103502	0.162099	0.146714	1.9675e-06	8.07419e-05	-1.59893	down
dele1	131	126	162	232	543	422	0.383927	0.393206	0.608222	0.719573	2.08694	1.71262	0.000152	0.002275	1.40517	up
deptor	2604	2938	2419	1444	1411	1072	1.88199	2.261	2.23965	1.10447	1.33732	1.07286	0.000348	0.004168	-1.06637	down
derl1	611	793	517	968	1975	2063	1.95715	2.70476	2.1215	3.28147	8.29629	9.15071	0.00053	0.005707	1.30307	up
dgkaa	565	528	427	126	77	22	0.61472	0.611695	0.59515	0.14508	0.109863	0.033145	2.2842e-06	9.09257e-05	-2.76323	down
dgkzb	153	69	179	19	38	32	0.044998	0.021609	0.067442	0.005914	0.014656	0.013032	8.4923e-06	0.000247	-2.25064	down
dhdds	70	69	51	51	550	423	0.265239	0.278395	0.247559	0.204512	2.73297	2.21948	0.000674	0.006855	2.29585	up
dhfr	275	163	156	63	134	67	7.48501	4.72411	5.43944	1.81472	4.78297	2.52526	0.000478	0.005303	-1.23767	down
dhx30	20	12	23	22	211	141	0.047155	0.030127	0.06947	0.054895	0.652401	0.460352	0.000304	0.003748	2.61245	up
dimt1l	258	223	152	284	764	707	1.21684	1.11993	0.918387	1.41756	4.72541	4.61747	0.000461	0.005154	1.40327	up
dip2ba	137	156	106	43	82	43	0.075918	0.09205	0.075249	0.025218	0.05959	0.032996	0.000343	0.004127	-1.3416	down
dna2	1119	1261	1041	598	442	266	1.69586	2.03491	2.02106	0.959112	0.878445	0.558229	0.000513	0.005552	-1.4193	down
dnaja	266	302	214	356	3519	1942	1.82891	2.21101	1.88493	2.59043	31.7296	18.4898	9.65285e-06	0.000273	2.72466	up
dnaja1	284	258	246	559	1724	1029	0.616772	0.596621	0.684401	1.28478	4.90995	3.09452	9.56184e-08	7.84793e-06	1.95155	up
dnaja3a	127	85	128	204	1486	667	0.567871	0.404704	0.733205	0.965351	8.71361	4.12994	4.24434e-06	0.000146	2.61906	up
dnajb11	1150	1459	957	3378	6947	5439	2.5673	3.46822	2.73691	7.98082	20.338	16.8139	2.99506e-10	6.97956e-08	2.05139	up
dnajb1a	274	203	174	411	1445	768	1.6493	1.30112	1.34174	2.61819	11.4065	6.40152	1.86185e-06	7.83778e-05	1.89953	up
dnajb1b	340	288	259	824	1889	1106	2.4232	2.18562	2.36472	6.21509	17.6553	10.9154	6.17358e-12	2.59268e-09	2.01019	up
dnajc1	224	137	242	371	1316	549	0.291928	0.190117	0.404028	0.511694	2.24914	0.990767	0.000109	0.001782	1.74047	up
dnajc11a	305	215	198	383	1352	686	0.618282	0.464085	0.514187	0.821665	3.59416	1.92568	3.93529e-05	0.000832	1.63983	up
dnajc15	59	38	41	63	872	433	0.31443	0.215639	0.279914	0.355322	6.09427	3.19545	5.61531e-06	0.00018	3.14945	up
dnajc22	3182	2535	2116	5217	10649	6247	19.9934	16.9605	17.0323	34.691	87.7464	54.3539	5.52389e-08	5.04103e-06	1.4169	up
dnajc3a	1299	1590	1063	2278	7102	14292	1.83763	2.39507	1.92643	3.41046	13.1754	27.9972	1.95893e-05	0.000476	2.53222	up
dnajc3b	363	420	344	550	1473	1452	0.94444	1.16356	1.14656	1.5144	5.02579	5.23126	0.000164	0.002411	1.52956	up
dnase2	531	660	440	195	155	169	1.57345	2.08245	1.67025	0.611508	0.602314	0.693453	3.36678e-06	0.000121	-1.6756	down
dnm3a	120	105	65	39	33	30	0.121055	0.112788	0.084001	0.041637	0.043657	0.041908	0.000359	0.004263	-1.51536	down
dock10	76	84	71	29	28	25	0.027884	0.032817	0.033371	0.01126	0.013472	0.012702	0.000227	0.003077	-1.54117	down
dock5	268	157	198	75	103	67	0.178879	0.111583	0.169301	0.052978	0.090156	0.061926	9.92432e-06	0.000277	-1.3917	down
dohh	120	67	96	359	1123	610	0.374678	0.222753	0.383988	1.18626	4.59822	2.63742	4.9399e-12	2.14886e-09	2.7774	up
dolk	27	17	17	33	411	132	0.250087	0.167667	0.201718	0.323482	4.99232	1.69306	2.41003e-05	0.000559	3.05512	up
dpm3	709	598	562	837	2274	1669	11.662	10.4737	11.8422	14.5701	49.0514	38.0151	0.000214	0.002946	1.25946	up
dpy19l1l	1280	896	875	2273	5500	5443	0.911198	0.679177	0.797959	1.71243	5.13451	5.36554	1.24343e-08	1.51651e-06	2.05579	up
drg1	890	619	657	1537	5139	2621	3.45179	2.55633	3.26429	6.30866	26.1376	14.0764	1.23431e-07	9.70345e-06	1.98438	up
drgx	17	6	9	41	86	26	0.082151	0.030874	0.055716	0.209681	0.545002	0.173985	0.000627	0.006464	2.18014	up
dym	140	114	114	166	886	289	0.055077	0.047755	0.057454	0.069113	0.457101	0.15744	0.001018	0.009351	1.69081	up
dynll1	655	601	317	1908	2170	1322	6.99518	6.83446	4.33697	21.5648	30.3914	19.5506	4.24391e-07	2.46147e-05	1.75054	up
eaf2	438	388	307	749	1392	1330	1.69416	1.59803	1.52121	3.066	7.06078	7.12367	2.51755e-07	1.6593e-05	1.55752	up
edf1	4085	3482	3075	6810	11761	6640	30.1825	27.3946	29.1057	53.2501	113.957	67.9366	9.57086e-07	4.55838e-05	1.16514	up
egln2	1129	820	673	442	462	274	2.06477	1.59685	1.57675	0.855481	1.10804	0.693907	0.00019	0.00267	-1.17722	down
egln3	58	19	22	131	711	185	0.073371	0.025593	0.035652	0.175378	1.1795	0.324069	1.81949e-07	1.29689e-05	3.25322	up
egr1	851	1311	794	117	40	285	4.93704	8.09864	5.90102	0.718344	0.30432	2.28957	6.75136e-05	0.001271	-2.71247	down
ehbp1l1a	64	45	30	2	9	6	0.031074	0.023265	0.01866	0.001028	0.00573	0.004034	2.65846e-06	0.000103	-3.09427	down
eif4e2rs1	119	48	43	114	275	231	0.104849	0.045033	0.048535	0.1063	0.31775	0.28184	0.000891	0.008514	1.54261	up
eif4g2a	1595	1066	1099	1540	4310	4208	4.53804	3.22951	4.00567	4.63701	16.0812	16.5789	0.00059	0.006197	1.35467	up
emc6	297	254	232	581	870	685	2.32488	2.11714	2.32649	4.81314	8.93091	7.42516	1.03252e-09	2.01109e-07	1.39007	up
eml5	326	236	320	102	112	106	0.211518	0.163048	0.265981	0.070039	0.095298	0.095238	1.51256e-06	6.57965e-05	-1.50443	down
eno1b	190	176	155	376	1403	664	0.354943	0.350099	0.370942	0.743366	3.43713	1.71769	4.66763e-07	2.6355e-05	2.08886	up
enosf1	337	325	312	157	68	46	1.67505	1.7201	1.98665	0.825861	0.443242	0.316612	0.000762	0.007548	-1.8297	down
epas1b	1430	1350	974	562	635	498	0.417709	0.419898	0.364474	0.173733	0.243245	0.201437	5.29188e-06	0.000171	-1.18385	down
ergic1	111	67	62	139	380	350	0.141593	0.091005	0.101316	0.187647	0.635674	0.618241	2.25633e-05	0.000533	1.8021	up
erlec1	238	176	215	255	926	681	0.99481	0.783336	1.15125	1.12801	5.07584	3.94169	0.000717	0.007184	1.45488	up
erlin1	1120	1064	841	548	496	373	3.54516	3.58618	3.41023	1.83573	2.05889	1.63493	0.000266	0.003426	-1.12073	down
erp44	674	771	502	1376	4247	4022	1.34504	1.63833	1.28336	2.90604	11.1145	11.1144	2.69035e-07	1.72103e-05	2.21601	up
esr2a	1396	1264	859	318	462	216	1.69797	1.63706	1.33847	0.409338	0.736921	0.363807	4.14326e-09	6.00773e-07	-1.88577	down
esyt1a	810	369	301	207	178	103	1.13532	0.550721	0.540467	0.307053	0.32718	0.199914	0.000436	0.004957	-1.56746	down
etf1a	1015	694	733	982	3026	2376	3.0911	2.2505	2.8597	3.16496	12.0851	10.0199	0.000656	0.006709	1.30067	up
etfdh	1100	996	886	1837	5136	2359	1.23971	1.19525	1.27918	2.19102	7.59077	3.68152	8.93804e-06	0.000257	1.52047	up
etnk2	11	17	27	44	300	107	0.014994	0.024675	0.047148	0.063474	0.536276	0.201971	5.28642e-05	0.001045	2.79822	up
exoc3	514	377	388	800	1072	856	0.910169	0.710842	0.880157	1.4992	2.48936	2.09896	1.43849e-06	6.35203e-05	1.04866	up
exoc3l4	2296	2060	2061	781	377	864	1.42893	1.36515	1.64319	0.514399	0.307691	0.744604	0.000272	0.003463	-1.63997	down
exosc6	410	300	252	136	123	158	5.29011	4.12168	4.16534	1.85707	2.08123	2.82299	0.000301	0.003722	-1.20287	down
ezh1	911	828	563	397	226	207	1.44886	1.40221	1.14706	0.668204	0.471358	0.455881	0.000619	0.006421	-1.45054	down
ezra	1102	1769	1940	600	456	734	1.40823	2.40709	3.17587	0.811432	0.76417	1.29885	0.000965	0.008992	-1.47547	down
f5	30136	28245	19217	12104	9455	13452	28.8411	28.7833	23.5604	12.2593	11.8665	17.8273	0.00097	0.009018	-1.14079	down
f9a	2501	1883	2433	920	1788	852	7.68577	6.16165	9.57824	2.99207	7.20568	3.62565	0.000633	0.006514	-1.04152	down
fa2h	330	253	306	75	125	103	0.125661	0.102584	0.149272	0.030224	0.062421	0.054312	3.6994e-08	3.65737e-06	-1.62014	down
fabp10a	67538	64550	77256	25754	7900	14736	1491.61	1518.02	2185.79	601.951	228.806	450.67	8.37792e-05	0.001488	-2.07771	down
fabp3	15575	12113	8947	23034	32197	20554	72.022	59.6432	53.001	112.724	195.248	131.615	5.17296e-05	0.001032	1.00564	up
fabp4a	1057	1039	652	2177	2906	2960	16.3485	17.1116	12.9187	35.6345	58.9429	63.3966	2.07145e-07	1.43029e-05	1.5144	up
fabp4b	9929	9537	12862	3188	7483	4742	191.507	195.868	317.803	65.0739	189.273	126.652	0.000497	0.005423	-1.19409	down
fam117aa	60	32	82	6	8	15	0.17079	0.096991	0.299016	0.018075	0.029863	0.059125	7.21968e-05	0.001331	-2.6323	down
fam136a	113	66	71	82	562	369	1.50339	0.934998	1.2101	1.15456	9.80538	6.79818	0.000944	0.008896	1.90535	up
fam20b	138	90	61	374	3072	184	0.156972	0.109008	0.088888	0.450221	4.58247	0.289824	1.37874e-05	0.00036	3.43082	up
fbln1	25	5	6	59	77	51	0.019589	0.004172	0.006023	0.048926	0.079123	0.055337	0.000171	0.00248	2.40642	up
fbxl20	182	165	132	70	50	51	0.279439	0.269756	0.259632	0.113743	0.100674	0.108432	0.000114	0.001839	-1.49268	down
fbxo10	128	129	151	59	28	31	0.445382	0.477953	0.673084	0.217262	0.127766	0.149368	0.000382	0.004494	-1.7958	down
fbxo4	94	66	59	109	442	189	0.333606	0.249415	0.268242	0.409394	2.05713	0.928837	0.00047	0.005238	1.62878	up
fbxw12	282	243	265	128	96	106	0.62995	0.578011	0.758355	0.302605	0.28123	0.327895	0.000319	0.003893	-1.27575	down
fgfr2	1264	643	1239	486	339	332	0.77882	0.421865	0.977982	0.31691	0.27392	0.28327	0.000473	0.005257	-1.44396	down
fh	2140	2075	1754	3346	6192	3501	24.3489	25.1395	25.5662	40.2904	92.3912	55.1608	5.2236e-05	0.001038	1.0352	up
fibina	1065	789	469	120	21	214	15.3332	12.0957	8.65017	1.82841	0.396493	4.26647	0.000339	0.004092	-2.60462	down
fignl2	191	145	140	54	24	23	0.290076	0.234487	0.272381	0.086792	0.047799	0.04837	1.40764e-05	0.000367	-2.20946	down
filip1l	419	539	341	115	62	44	0.116979	0.160234	0.12196	0.033978	0.0227	0.017011	2.18581e-07	1.49813e-05	-2.56004	down
fitm2	268	223	160	290	1829	683	1.72303	1.52664	1.3178	1.97317	15.4207	6.08066	0.000255	0.00334	1.9453	up
fkbp10b	69	75	69	16	5	5	0.261939	0.303169	0.335559	0.064281	0.024892	0.026284	3.57444e-06	0.000126	-3.0293	down
fkbp2	284	259	243	952	947	711	3.12905	3.03855	3.42981	11.1005	13.6829	10.8476	2.60744e-09	4.00318e-07	1.69359	up
fkbp3	774	750	734	230	411	155	6.34844	6.55028	7.71244	1.99647	4.42081	1.76048	3.91954e-06	0.000137	-1.61444	down
fkbp4	316	203	224	622	1651	829	0.889823	0.608674	0.808042	1.8536	6.09673	3.23253	8.48782e-09	1.09669e-06	1.96139	up
fkbp9	17	14	10	23	137	53	0.04254	0.037303	0.032057	0.060909	0.449574	0.183652	0.000731	0.007261	2.22544	up
flad1	201	172	176	338	577	471	0.483645	0.440688	0.542516	0.86071	1.82071	1.56936	2.02946e-06	8.30233e-05	1.26676	up
flt3	160	328	135	68	92	49	0.447697	0.977261	0.483913	0.201364	0.337587	0.189859	0.000583	0.006144	-1.6716	down
fnbp1l	197	229	249	565	1195	778	0.084202	0.104223	0.13634	0.255571	0.669815	0.460474	7.53487e-08	6.59933e-06	1.79232	up
foxp4	599	502	344	139	230	168	0.157516	0.140564	0.115885	0.038683	0.079316	0.061176	1.63179e-07	1.21685e-05	-1.47963	down
fxn	185	137	147	307	414	278	0.58528	0.461514	0.59577	1.02787	1.71761	1.21789	6.30622e-05	0.0012	1.03741	up
g0s2	5	2	2	111	5055	495	0.11953	0.050911	0.06125	2.80828	158.476	16.3865	2.43584e-17	3.97347e-14	9.05128	up
g3bp2a	880	535	485	1021	2113	1627	2.08979	1.35284	1.47547	2.56599	6.58041	5.35032	2.59319e-05	0.000592	1.2761	up
gadd45gip1	74	45	99	103	446	273	0.466648	0.302164	0.799766	0.687392	3.6883	2.38393	0.000985	0.009121	1.76645	up
gak	1787	1229	1143	2533	8440	4419	1.57936	1.15659	1.29411	2.3692	9.7821	5.4082	1.94635e-06	8.07419e-05	1.78019	up
gale	145	126	87	336	2387	530	0.899248	0.832059	0.691194	2.20526	19.4132	4.55155	5.68815e-07	3.11892e-05	2.98731	up
galk1	70	67	55	94	952	260	0.04487	0.04573	0.045163	0.063766	0.800247	0.23078	8.4534e-05	0.001499	2.55315	up
galnt1	411	356	467	183	157	140	0.176254	0.162562	0.256556	0.083053	0.088294	0.083137	5.26076e-05	0.001042	-1.401	down
ganabb	4311	1894	2303	6983	12229	11268	7.13384	3.33732	4.88213	12.2292	26.5381	25.8205	7.11779e-08	6.31886e-06	1.82293	up
gcat	2583	2073	1759	4961	6011	4118	3.39261	2.89922	2.95968	6.89585	10.3536	7.48975	2.9742e-07	1.85709e-05	1.19435	up
gck	174	24	1308	0	0	0	0.740901	0.108816	7.1349	0	0	0	4.30875e-06	0.000148	-11.5737	down
gcnt7	733	744	715	342	404	298	2.21595	2.39497	2.76905	1.09419	1.60166	1.24751	1.84714e-05	0.000455	-1.13099	down
gfm1	124	79	70	120	1234	547	0.207379	0.140683	0.149972	0.21239	2.7064	1.26678	2.61408e-05	0.000595	2.64835	up
gfm2	83	66	65	109	372	184	0.281289	0.238172	0.2822	0.39094	1.6533	0.863505	0.000362	0.004289	1.51099	up
gfpt2	162	101	93	9	8	2	0.245604	0.163048	0.180623	0.01444	0.015905	0.004199	4.51061e-14	3.2702e-11	-4.25264	down
ghitm	1335	1111	946	2896	9118	3427	4.88377	4.32773	4.43337	11.212	43.7428	17.3604	9.01455e-08	7.51318e-06	2.05287	up
glrx3	247	261	219	424	1709	745	3.56457	4.01073	4.04878	6.47568	32.3434	14.8881	2.77893e-05	0.000622	1.82783	up
gmppb	22	30	19	50	177	130	0.042714	0.062021	0.047257	0.102736	0.450661	0.349509	2.96221e-05	0.000653	2.20969	up
gnas	618	461	506	258	289	235	0.450105	0.357519	0.472113	0.198863	0.27603	0.237009	3.01423e-05	0.000662	-1.05657	down
gnaz	59	50	27	6	11	13	0.055082	0.049705	0.032292	0.005928	0.013467	0.016806	0.000185	0.002623	-2.20972	down
gnl3l	5423	4058	4131	1113	915	1983	16.1914	12.9012	15.8005	3.51682	3.58262	8.19862	2.58991e-05	0.000592	-1.74844	down
golm1	332	317	224	126	113	83	1.19498	1.21494	1.03286	0.479957	0.533377	0.413688	2.3646e-05	0.00055	-1.46303	down
golt1a	312	197	187	480	3013	1258	1.14309	0.768538	0.877683	1.86113	14.4764	6.38233	5.00211e-07	2.78964e-05	2.62752	up
golt1ba	231	163	182	265	1141	628	0.722181	0.542618	0.728911	0.876777	4.67792	2.71873	0.000149	0.002239	1.69211	up
got1	6615	3427	1721	3331	62352	13367	34.978	19.2953	11.6578	18.6401	432.363	97.8747	0.000852	0.008217	2.57907	up
gpatch8	2144	1327	1872	630	482	224	1.72189	1.13481	1.926	0.535466	0.507647	0.249116	6.83975e-06	0.000206	-2.01665	down
gpnmb	211	51	121	39	20	25	0.763975	0.196625	0.561244	0.149441	0.094964	0.125346	0.00043	0.004906	-2.12134	down
grid2ipb	287	272	232	16	12	9	0.154694	0.156111	0.160195	0.009127	0.008482	0.006717	9.80859e-27	6.40011e-23	-4.45498	down
grik4	60	26	36	2	8	1	0.004372	0.002017	0.00336	0.000154	0.000764	0.000101	7.64143e-06	0.000226	-3.56697	down
grinaa	1143	985	987	1510	4296	3049	1.9075	1.75036	2.11011	2.66689	9.40193	7.0461	5.43992e-05	0.001066	1.40256	up
grwd1	421	243	280	398	1247	811	1.2786	0.785838	1.08939	1.27923	4.96654	3.41073	0.000805	0.007853	1.29133	up
gtpbp10	344	247	229	536	5028	1680	2.12043	1.62119	1.8083	3.49655	40.6438	14.3399	7.50174e-07	3.77983e-05	2.96157	up
gtpbp3	118	53	48	199	298	194	0.16168	0.077326	0.084253	0.288561	0.535458	0.368086	1.36352e-05	0.000357	1.64285	up
gtpbp8	62	36	44	95	351	165	0.026493	0.01638	0.024086	0.042962	0.196692	0.097634	1.96027e-05	0.000476	1.98679	up
gucy1a2	65	97	56	17	30	10	0.032888	0.05226	0.036298	0.009103	0.019906	0.007006	0.000133	0.002045	-2.04763	down
gxylt2	75	45	35	5	19	15	0.07141	0.045623	0.042691	0.005038	0.023724	0.019777	0.00048	0.005303	-2.046	down
gys2	7040	4771	3810	10708	28042	14768	4.08111	2.94502	2.82944	6.56937	21.3181	11.855	3.90497e-07	2.2852e-05	1.69157	up
hadhab	4380	4720	3351	11200	37429	11217	13.8443	15.8859	13.5688	37.4649	155.145	49.096	1.30427e-06	5.90995e-05	2.10455	up
hadhb	2251	3095	2543	7261	20324	5777	4.42575	6.47955	6.40512	15.1084	52.4028	15.7285	1.78393e-05	0.000443	1.90552	up
hars	1021	677	847	1144	3863	1819	1.4135	0.997999	1.50218	1.67612	7.01337	3.48717	0.00083	0.00803	1.29589	up
hat1	1057	911	1107	457	400	415	1.31721	1.20885	1.76725	0.602707	0.653693	0.716144	2.95208e-05	0.000652	-1.30427	down
hax1	683	634	544	1200	1800	952	4.43328	4.38194	4.52348	8.24318	15.3218	8.55684	0.000165	0.002411	1.01012	up
hdac12	156	130	102	38	42	39	1.34521	1.19366	1.12677	0.346783	0.474949	0.465694	6.45345e-07	3.4427e-05	-1.7343	down
hdhd2	130	108	134	57	71	49	0.390968	0.345855	0.516264	0.181419	0.28002	0.204064	0.000996	0.009173	-1.13547	down
heatr3	278	179	217	249	1734	750	0.379478	0.260176	0.379465	0.359708	3.10402	1.41767	0.000641	0.006573	1.86001	up
herc4	234	213	223	342	843	470	0.35198	0.341157	0.429711	0.544424	1.66289	0.978975	0.000276	0.003496	1.18945	up
hhat	151	96	116	50	29	36	0.163725	0.110836	0.161126	0.057374	0.041235	0.054052	0.000245	0.003244	-1.64324	down
hibch	234	165	103	478	1215	763	0.24402	0.183217	0.137599	0.52753	1.66157	1.10181	2.38454e-09	3.79491e-07	2.22321	up
higd1a	9	7	9	7	973	252	0.086691	0.071797	0.111057	0.071358	12.2908	3.3613	3.15872e-07	1.95362e-05	5.37007	up
higd2a	214	103	91	298	416	236	1.24925	0.640242	0.680527	1.84103	3.18465	1.90774	0.000986	0.009121	1.20276	up
hmgb1a	5267	4833	3667	1156	810	2052	28.4177	27.7661	25.3458	6.60074	5.73117	15.3311	0.000111	0.001808	-1.75379	down
hnrnpl	172	86	125	338	1047	464	0.313292	0.166799	0.291676	0.65155	2.50093	1.17034	1.79304e-07	1.28908e-05	2.16095	up
hp1bp3	148	139	123	44	62	25	0.292735	0.292752	0.311665	0.092103	0.160819	0.068474	1.36019e-05	0.000357	-1.72474	down
hpdl	25	2	3	14	536	393	0.240429	0.020481	0.036961	0.14249	6.75999	5.23374	3.03863e-06	0.000114	4.97044	up
hps4	164	126	94	204	388	410	0.296592	0.242638	0.217777	0.39044	0.920196	1.02676	0.000204	0.002841	1.34366	up
hsd17b14	1461	1448	876	604	510	380	5.36404	5.66087	4.12017	2.34687	2.45553	1.93196	0.000132	0.002037	-1.35417	down
hsd17b4	3401	3912	3209	6231	12372	6500	3.19204	3.90961	3.85834	6.18912	15.2277	8.44787	0.000112	0.001816	1.14251	up
hsd3b7	2998	2755	2172	6337	6974	4253	6.99073	6.84046	6.48815	15.6381	21.3259	13.7328	0.000105	0.001743	1.10474	up
hsp90aa1.2	254	63	84	2747	45226	9010	1.02663	0.271141	0.434941	11.7503	239.719	50.4288	3.11259e-19	8.12387e-16	6.99727	up
hsp90ab1	94490	81223	66789	164499	374670	120575	362.432	331.736	328.182	667.749	1884.62	640.428	0.000375	0.004422	1.32526	up
hsp90b1	31292	45753	24492	154292	106872	164325	36.0742	56.1636	36.1707	188.242	161.57	262.324	8.01228e-07	4.02155e-05	2.05857	up
hspa4a	69	49	63	185	5749	1859	0.078862	0.059633	0.092242	0.223769	8.61675	2.94218	7.80857e-11	2.42624e-08	5.20514	up
hspa4l	9	3	4	22	934	337	0.028525	0.010125	0.016241	0.073793	3.88206	1.47906	1.40421e-10	3.8177e-08	6.171	up
hspa5	2443	3405	2414	14949	36090	90018	14.749	21.8891	18.6701	95.5126	285.733	752.559	2.81204e-11	9.91814e-09	4.04893	up
hspa8	58799	43851	45949	105465	183926	75816	325.02	258.102	325.376	616.961	1333.27	580.327	9.30633e-05	0.001609	1.20791	up
hspa9	960	606	748	1820	7427	3481	1.52899	1.02773	1.52618	3.06771	15.5124	7.67732	4.86835e-08	4.57065e-06	2.32698	up
hspd1	2825	2358	1832	4048	29190	7594	6.80691	6.0499	5.65492	10.3224	92.2357	25.3381	3.18164e-05	0.000693	2.34987	up
hyi	1724	1831	1961	818	921	469	4.40084	4.9769	6.41276	2.20984	3.08312	1.65784	5.34038e-05	0.001054	-1.39728	down
hyou1	162	336	151	533	2584	7045	0.168771	0.37273	0.201525	0.587651	3.53028	10.1633	3.72038e-07	2.19687e-05	3.90944	up
iars1	528	357	289	483	2978	1409	0.235253	0.169372	0.164956	0.22775	1.74004	0.869331	0.000211	0.002915	1.9203	up
iba57	256	170	184	372	596	462	2.0864	1.47529	1.92108	3.20855	6.36996	5.214	3.28471e-06	0.000119	1.17792	up
idh1	2685	3830	2398	7302	18778	10669	5.02323	7.62974	5.74721	14.4574	46.0703	27.6398	2.19266e-07	1.49813e-05	1.91487	up
ier2a	350	655	1221	114	139	190	7.55191	15.0488	33.75	2.60317	3.93312	5.67694	1.34143e-05	0.000354	-2.43985	down
ier2b	1812	2507	4233	406	430	450	26.948	39.7005	80.6467	6.39005	8.38631	9.26731	3.11828e-10	7.0306e-08	-2.82552	down
igf1	20948	20917	15355	9029	9170	8994	28.8224	30.6449	27.0649	13.1473	16.5459	17.1361	4.18743e-05	0.000877	-1.10071	down
igf2bp2a	141	121	136	13	36	38	0.073615	0.067267	0.090961	0.007183	0.024648	0.027473	6.9329e-07	3.56198e-05	-2.27386	down
igfbp1a	2377	794	613	2419	5591	5509	18.5057	6.58219	6.11374	19.9307	57.0821	59.3912	0.000204	0.002838	1.85703	up
igsf9a	614	307	590	181	112	88	0.184963	0.098475	0.227687	0.057704	0.044245	0.036709	2.09237e-05	0.000501	-1.98316	down
igsf9ba	241	189	141	46	63	57	0.075901	0.063381	0.056887	0.015332	0.02602	0.024859	2.10779e-08	2.25464e-06	-1.81489	down
il7r	48	64	26	12	7	8	0.073444	0.104271	0.050963	0.019431	0.014046	0.01695	0.000273	0.003472	-2.36128	down
immt	455	307	222	676	2259	1012	0.495239	0.355807	0.309546	0.778681	3.22443	1.5253	3.23046e-06	0.000119	1.90144	up
impa1	92	53	86	171	463	223	0.222867	0.136712	0.266886	0.438392	1.47086	0.748057	1.33463e-05	0.000353	1.77601	up
impdh2	310	135	178	270	1435	1064	0.421106	0.19527	0.309756	0.388153	2.55632	2.00144	0.000111	0.001811	2.06933	up
inpp4b	75	60	32	12	17	18	0.0064	0.005452	0.003498	0.001084	0.001903	0.002127	0.00039	0.004552	-1.84783	down
isca2	1090	956	1080	3276	2262	2020	14.064	13.1344	17.8515	44.7336	38.2743	36.0914	0.000509	0.005512	1.25985	up
itpr2	339	237	294	143	187	118	0.138124	0.102823	0.153457	0.061662	0.099918	0.066577	0.000449	0.005044	-1.01406	down
jade2	175	133	98	46	30	21	0.023898	0.01934	0.017144	0.006648	0.005373	0.003971	1.10136e-05	0.000304	-2.05555	down
jmjd8	17	17	11	84	434	384	0.033111	0.035257	0.027447	0.173148	1.10854	1.0357	2.43211e-12	1.09445e-09	4.22252	up
jpt2	1232	1066	1327	2069	3682	2357	5.08763	4.68742	7.02013	9.0422	19.9398	13.4783	8.10153e-05	0.001454	1.0663	up
kat2b	478	513	471	167	57	67	1.23428	1.41051	1.55804	0.456366	0.193017	0.239571	1.95193e-05	0.000476	-2.30038	down
kcnab2a	558	405	319	62	1	39	0.135217	0.104502	0.099028	0.0159	0.000318	0.013087	9.65809e-05	0.001643	-3.51855	down
kctd17	513	438	422	215	343	164	0.577648	0.525161	0.608735	0.256209	0.506493	0.255718	0.000634	0.006519	-1.00963	down
kdelr3	448	330	321	606	1044	779	2.63673	2.06811	2.42026	3.77459	8.05789	6.34888	5.40996e-06	0.000174	1.08422	up
kin	231	142	162	306	699	634	1.00343	0.656804	0.901487	1.40671	3.98185	3.81361	1.20395e-05	0.000327	1.55619	up
kiz	234	141	281	86	84	43	0.22348	0.143389	0.343795	0.086922	0.105205	0.056867	0.00024	0.003199	-1.67975	down
klf11b	330	263	345	510	1664	688	2.09456	1.77748	2.80522	3.42576	13.8505	6.04698	0.000316	0.00387	1.45965	up
klhl31	13944	11433	21781	1041	42	231	81.9889	71.5815	164.065	6.47781	0.323855	1.88084	1.57917e-08	1.83397e-06	-5.07509	down
kmt2a	1162	888	1129	518	593	355	0.559277	0.455099	0.69612	0.263852	0.374291	0.236603	9.4839e-05	0.001622	-1.17379	down
kpnb3	810	525	425	1001	3659	1405	1.62656	1.12258	1.09331	2.1273	9.63567	3.90692	8.936e-05	0.001559	1.66742	up
ksr1a	398	341	386	190	97	66	0.329652	0.300746	0.409572	0.166547	0.105361	0.075699	0.000777	0.00762	-1.66748	down
l2hgdh	1536	986	757	2915	16046	3808	3.42996	2.34448	2.16553	6.88884	46.9892	11.7752	1.18327e-06	5.4564e-05	2.63538	up
lamc1	636	499	658	222	273	244	0.187507	0.156651	0.248517	0.069266	0.10555	0.099615	2.10588e-06	8.53338e-05	-1.33288	down
lancl1	884	629	537	97	109	66	1.81191	1.3728	1.41003	0.210409	0.292984	0.187327	3.68841e-22	1.20334e-18	-2.94345	down
lars1b	684	363	319	532	3588	1695	0.584053	0.330047	0.348945	0.480748	4.01774	2.00419	0.000319	0.003893	1.97169	up
lck	73	137	47	25	17	25	0.138131	0.276034	0.11393	0.050063	0.042184	0.065506	0.000943	0.008889	-1.95991	down
ldb1a	436	343	314	123	206	194	0.504302	0.422445	0.465268	0.150563	0.312467	0.310726	9.15765e-05	0.001591	-1.11352	down
leap2	1011	1925	1158	370	61	36	4.58115	9.2881	6.72205	1.77433	0.362482	0.225891	0.000165	0.002417	-3.07825	down
letm1	159	135	89	159	828	513	0.125679	0.113624	0.090121	0.133006	0.858278	0.561505	0.00028	0.003534	1.85257	up
lgals2a	1080	591	483	224	246	207	6.20206	3.61387	3.55328	1.36135	1.8526	1.64609	3.24661e-07	1.9625e-05	-1.66238	down
lima1a	587	283	391	884	3022	795	0.418886	0.215039	0.35744	0.667604	2.82804	0.785591	0.000219	0.003	1.76403	up
lipea	27	19	22	42	190	111	0.048263	0.036164	0.050378	0.079453	0.445387	0.274755	5.35272e-05	0.001055	2.20947	up
lman1	1716	1912	1037	2995	8889	4515	3.02542	3.58946	2.34216	5.58824	20.5521	11.023	1.41901e-05	0.000368	1.69492	up
lman2la	106	68	83	92	503	349	0.42021	0.28704	0.421511	0.385974	2.61494	1.91584	0.000959	0.008976	1.75975	up
lman2lb	564	431	414	1027	3223	1361	2.5035	2.03713	2.35417	4.82446	18.7613	8.36563	5.76111e-07	3.1326e-05	1.86711	up
lonp1	137	107	133	391	2495	761	0.198558	0.165129	0.246938	0.599726	4.7421	1.5273	1.92424e-08	2.09262e-06	3.07843	up
lpcat3	524	333	377	865	1727	1086	0.739474	0.50039	0.681558	1.29187	3.19608	2.12224	3.46828e-08	3.45964e-06	1.50305	up
lrrc28	826	533	504	1091	3320	1270	2.77119	1.90408	2.16614	3.87365	14.6069	5.90014	0.00011	0.001795	1.49428	up
lrrcc1	45	31	41	3	12	13	0.0655	0.048047	0.076451	0.004621	0.022906	0.026203	0.000915	0.008674	-2.13933	down
ltv1	4817	4209	4136	2001	1936	1895	7.24031	6.73646	7.96398	3.183	3.81609	3.94422	3.70342e-06	0.00013	-1.20226	down
lyn	166	113	97	36	71	52	0.221554	0.160592	0.165849	0.050849	0.124269	0.096105	0.000264	0.003414	-1.2947	down
lypla1	201	147	186	420	1030	583	0.721441	0.561817	0.855239	1.59538	4.84814	2.89765	4.06552e-08	3.9891e-06	1.82147	up
lysmd3	174	196	164	449	691	357	0.723697	0.868033	0.873818	1.97635	3.76894	2.05612	7.32252e-06	0.000218	1.39565	up
lysmd4	135	153	138	54	67	30	0.690891	0.833757	0.904741	0.292468	0.44966	0.212603	9.86847e-05	0.001668	-1.57857	down
maip1	112	96	87	182	479	215	0.414833	0.378616	0.412804	0.713404	2.32661	1.10272	8.3247e-05	0.001482	1.45327	up
manf	1241	1224	787	2384	7030	9027	5.04525	5.29864	4.09879	10.2571	37.48	50.819	2.79447e-07	1.77533e-05	2.44451	up
map1lc3a	568	373	440	866	1385	786	2.12219	1.48394	2.106	3.42423	6.78607	4.06658	4.36903e-05	0.000904	1.07008	up
map2k6	46	39	57	6	1	0	0.031707	0.028624	0.050331	0.004377	0.000904	0	3.56111e-06	0.000126	-4.34247	down
map3k15	233	231	321	127	99	61	0.206684	0.21819	0.364775	0.119224	0.115165	0.074929	0.000707	0.007089	-1.50386	down
map3k22	273	271	216	129	129	97	0.166159	0.175632	0.168417	0.083092	0.102964	0.081753	0.000297	0.003694	-1.13761	down
map3k4	297	297	296	122	102	45	0.307389	0.327311	0.392458	0.133629	0.138441	0.064494	7.35511e-05	0.001352	-1.77298	down
map4k2	331	312	319	85	144	128	0.154762	0.155333	0.191072	0.04206	0.088294	0.082874	4.95396e-07	2.77464e-05	-1.50263	down
map4l	708	418	485	133	47	59	0.152175	0.095666	0.133543	0.030253	0.013248	0.01756	2.43016e-07	1.62634e-05	-2.69097	down
mapk13	181	172	172	49	12	23	0.371584	0.375993	0.452352	0.106459	0.032307	0.065385	1.46754e-05	0.000379	-2.60023	down
mapk14b	249	309	214	107	145	88	0.277113	0.366174	0.305099	0.126023	0.211621	0.135616	0.000153	0.002283	-1.25906	down
mapk8ip1a	10	34	11	193	272	24	0.006534	0.023654	0.009207	0.133453	0.233057	0.021714	0.000322	0.003929	3.00139	up
mapkapk2a	408	320	305	740	1374	1147	0.255718	0.213562	0.24489	0.490843	1.12933	0.995491	2.199e-09	3.58712e-07	1.59517	up
46082	80	78	46	7	21	25	0.043162	0.044811	0.031794	0.003997	0.014858	0.018678	0.000375	0.004422	-2.00109	down
marcksl1b	73	95	77	24	27	25	0.646891	0.896405	0.874115	0.225076	0.313766	0.306775	4.8096e-05	0.000979	-1.75196	down
mars1	145	60	89	121	1196	612	0.18155	0.079993	0.142754	0.160333	1.96378	1.06109	5.74209e-05	0.001115	2.58328	up
marveld1	54	30	30	78	676	173	0.310469	0.183661	0.220961	0.474601	5.09688	1.37734	1.28092e-05	0.000343	2.8464	up
matk	59	46	34	5	5	10	0.123275	0.102341	0.091006	0.011056	0.0137	0.028933	6.01218e-06	0.000188	-2.80338	down
mbd2	207	201	167	318	647	659	0.06443	0.066617	0.066589	0.104749	0.264091	0.284036	4.09337e-05	0.000863	1.42989	up
mbnl3	353	329	279	131	63	39	0.267846	0.265814	0.271196	0.105194	0.062688	0.040978	0.000115	0.001849	-2.02879	down
mcf2a	568	447	556	140	267	154	0.586946	0.491846	0.736027	0.153104	0.361821	0.220365	7.48379e-08	6.59888e-06	-1.57965	down
mcoln2	850	727	605	1348	2956	1088	1.16301	1.05919	1.06045	1.95193	5.30399	2.06142	0.000592	0.006214	1.19462	up
mcrip2	2419	1840	1732	4896	5671	5231	5.69404	4.61184	5.22278	12.1965	17.5056	17.0507	6.71878e-10	1.37e-07	1.37119	up
mdh2	2863	1736	2113	3390	10287	6357	43.7264	28.2322	41.342	54.7938	206.037	134.446	4.32794e-05	0.000899	1.48038	up
med16	18	18	30	70	162	111	0.017153	0.018265	0.036624	0.070596	0.202451	0.146476	2.96008e-06	0.000112	2.25551	up
med25	183	109	102	232	377	251	0.165054	0.104682	0.117854	0.221448	0.445912	0.313487	0.000234	0.003143	1.08349	up
med8	645	505	633	164	144	111	2.41469	2.0131	3.03581	0.649763	0.706965	0.575436	1.60104e-10	4.26401e-08	-2.12313	down
mesd	311	443	258	536	1270	990	1.32472	2.00927	1.40784	2.41622	7.09414	5.83942	0.000382	0.004494	1.36242	up
mettl26	59	50	52	106	216	100	0.465886	0.420407	0.526018	0.885815	2.23674	1.09345	0.00056	0.00596	1.28805	up
mfsd13a	91	96	107	191	363	288	0.202133	0.227059	0.304473	0.448991	1.05739	0.885849	2.45837e-05	0.000564	1.42315	up
mfsd2ab	1118	712	370	3044	14758	3003	1.42598	0.966996	0.604566	4.10891	24.685	5.30395	8.67451e-08	7.4443e-06	3.09877	up
mfsd8l1	57	58	49	20	12	15	0.105729	0.114556	0.116435	0.039261	0.02919	0.038529	0.000489	0.005362	-1.81617	down
mgmt	96	84	86	31	28	13	0.117264	0.109256	0.134574	0.040074	0.044852	0.021989	4.21728e-05	0.000882	-1.93201	down
micos10	31	38	17	87	422	158	0.263861	0.344405	0.185367	0.783686	4.71041	1.86227	9.4398e-07	4.52973e-05	2.7956	up
mideasa	406	391	289	185	201	109	0.869629	0.891778	0.793004	0.419362	0.564595	0.3233	0.000533	0.005725	-1.18043	down
mindy2	138	112	118	50	35	26	0.158857	0.137283	0.174011	0.060912	0.052836	0.041445	5.5973e-05	0.001092	-1.74574	down
mindy3	33	24	23	49	127	67	0.032216	0.024948	0.028765	0.050625	0.162591	0.090575	0.00078	0.007641	1.50662	up
mlec	14	20	3	20	229	138	0.057415	0.087337	0.015761	0.086803	1.23159	0.783696	0.000128	0.002005	3.24619	up
mlsl	8536	7374	6466	3710	2582	1567	9.75006	8.96868	9.46146	4.48473	3.86761	2.47853	0.000181	0.002582	-1.51573	down
mmaa	144	138	75	231	393	324	0.35248	0.359686	0.235182	0.598403	1.26153	1.09822	6.87371e-05	0.001287	1.35819	up
mmadhcb	285	172	209	611	529	487	1.38438	0.889637	1.30055	3.14096	3.36978	3.27577	6.1003e-05	0.001171	1.28504	up
mmd2a	2524	2357	1849	4438	5643	4405	3.58934	3.56909	3.36846	6.67917	10.5237	8.67448	1.89961e-06	7.94548e-05	1.0585	up
mmp19	6	4	4	65	18	82	0.03289	0.023348	0.028089	0.377078	0.129394	0.622436	1.12437e-05	0.000309	3.63011	up
mon2	333	213	192	332	1429	649	0.17709	0.120615	0.130804	0.186852	0.99659	0.477934	0.000418	0.004792	1.58678	up
mpc2b	1939	3513	1657	5764	15573	13383	8.13409	15.6921	8.90478	25.5896	85.6716	77.7421	1.88019e-06	7.88956e-05	2.17381	up
mpv17	629	448	261	488	9489	1332	0.853676	0.64743	0.453788	0.700925	16.8887	2.50333	0.00028	0.003534	2.85414	up
mrm3a	27	17	20	22	214	120	0.134176	0.089956	0.127324	0.115702	1.39462	0.825777	0.000771	0.007604	2.33136	up
mrpl12	178	95	104	207	761	562	1.06122	0.603088	0.794305	1.30606	5.9498	4.63973	1.66218e-05	0.00042	1.94302	up
mrpl16	345	282	248	431	1252	903	1.45353	1.2651	1.33852	1.92173	6.91739	5.26823	4.9944e-05	0.001007	1.46994	up
mrpl17	52	43	43	71	342	187	0.749992	0.66038	0.794495	1.08373	6.46864	3.7348	0.000103	0.001718	1.98212	up
mrpl20	455	368	315	559	1417	1221	4.38968	3.78043	3.89315	5.70746	17.9277	16.3121	5.66601e-05	0.001102	1.41563	up
mrpl27	142	67	117	176	609	327	1.27456	0.640354	1.34533	1.67184	7.16842	4.06437	0.000238	0.003181	1.65852	up
mrpl28	1640	954	1163	2583	4514	2923	11.8619	7.34736	10.7761	19.7717	42.816	29.276	1.58486e-07	1.19179e-05	1.35593	up
mrpl3	387	304	279	503	1030	765	1.05382	0.881455	0.973257	1.44954	3.67811	2.88461	2.31436e-05	0.00054	1.17182	up
mrpl32	273	251	245	387	872	532	3.36217	3.29157	3.86538	5.04402	14.0834	9.07278	0.000203	0.002833	1.11702	up
mrpl36	74	41	81	123	246	164	0.773343	0.456244	1.08441	1.36036	3.37139	2.37332	0.000768	0.007589	1.35359	up
mrpl4	150	122	103	170	463	275	0.310217	0.268662	0.272886	0.372077	1.25571	0.787552	0.000979	0.009086	1.17804	up
mrpl41	41	41	44	69	169	118	0.90305	0.961577	1.24151	1.60837	4.88144	3.599	0.000702	0.007069	1.39186	up
mrpl43	84	56	75	76	517	417	0.864863	0.613944	0.989234	0.828116	6.98059	5.94533	0.000395	0.004604	2.11184	up
mrpl44	102	122	97	174	474	290	1.23008	1.56662	1.49856	2.2207	7.49624	4.84286	0.000191	0.00268	1.4249	up
mrpl46	61	24	47	118	325	164	0.183613	0.076923	0.181234	0.375893	1.28289	0.68358	4.88059e-06	0.000161	2.1061	up
mrpl49	94	46	66	120	393	193	2.6908	1.40212	2.42029	3.63533	14.753	7.65037	0.000164	0.002411	1.67225	up
mrpl9	60	10	38	48	346	254	0.431156	0.076517	0.349813	0.365034	3.26056	2.52749	0.000627	0.006464	2.50527	up
mrps12	214	168	232	368	622	370	1.16416	0.973151	1.6168	2.11863	4.43734	2.78723	0.000487	0.005357	1.05611	up
mrps18a	223	185	176	266	716	419	1.6939	1.49633	1.71264	2.13833	7.13231	4.40727	0.000662	0.006757	1.15679	up
mrps18b	323	254	281	593	915	712	1.44799	1.21246	1.61376	2.81337	5.3792	4.41993	3.06825e-08	3.20325e-06	1.30846	up
mrps22	88	88	71	143	292	222	0.390688	0.416009	0.403809	0.671882	1.70006	1.36481	6.13094e-05	0.001173	1.32911	up
mrps26	151	144	125	185	588	397	1.39917	1.42078	1.48379	1.81415	7.14501	5.09395	0.000563	0.005979	1.36572	up
mrps30	298	248	259	543	941	836	1.17219	1.03874	1.30512	2.26043	4.85406	4.55365	8.72779e-08	7.4443e-06	1.46136	up
mrps34	273	209	196	421	574	493	3.24566	2.64581	2.98515	5.29703	8.94924	8.11633	4.23273e-06	0.000146	1.09238	up
mrps36	114	89	71	168	353	219	0.720383	0.598854	0.57476	1.12351	2.92527	1.91635	2.36563e-05	0.00055	1.35811	up
msmo1	614	780	953	2029	3248	2351	2.27072	3.07158	4.515	7.94121	15.7523	12.0398	2.74538e-06	0.000106	1.59075	up
mtr	112	96	125	108	1639	548	0.040552	0.037012	0.05798	0.041384	0.778232	0.274757	0.000252	0.003317	2.5595	up
mtres1	63	72	52	140	506	244	0.394829	0.480478	0.417485	0.928551	4.15865	2.11753	2.58252e-06	0.000101	2.108	up
mtrex	375	276	258	413	984	791	0.372968	0.292296	0.328723	0.434711	1.28342	1.0894	0.000267	0.003434	1.19523	up
mvb12a	84	74	88	95	500	308	0.199889	0.187506	0.268264	0.239245	1.56032	1.01492	0.00091	0.00865	1.72806	up
mybpc2a	196	224	232	106	72	84	0.083484	0.101594	0.126592	0.047782	0.040217	0.049545	0.000964	0.008992	-1.34281	down
mydgf	392	502	270	804	1971	2306	1.35662	1.8499	1.19703	2.94468	8.94524	11.051	4.50602e-06	0.000152	2.05446	up
mylipa	284	172	251	85	116	50	0.402345	0.259467	0.455537	0.127441	0.215512	0.09809	4.95974e-05	0.001003	-1.56181	down
myo16	103	8	63	10	5	1	0.022456	0.001857	0.017595	0.002307	0.00143	0.000302	0.000773	0.007616	-3.38251	down
myo5c	72	27	33	2	0	9	0.165217	0.065972	0.097008	0.004857	0	0.028598	0.000447	0.005033	-3.48614	down
naca	61109	46746	42514	27094	25282	22974	175.526	142.972	156.436	82.3604	95.2315	91.3786	0.000125	0.001958	-1.00901	down
nagk	163	111	88	210	975	479	1.13385	0.822171	0.784186	1.54595	8.89416	4.61396	1.23288e-05	0.000333	2.08223	up
napbb	124	83	68	21	30	24	0.303922	0.216616	0.21351	0.054471	0.096426	0.081456	1.76886e-06	7.47041e-05	-1.90537	down
nars1	221	269	296	375	1369	767	0.279756	0.362587	0.480008	0.502375	2.27261	1.34448	0.000571	0.006058	1.51511	up
nbas	446	292	376	566	1653	772	0.064307	0.044831	0.069451	0.086367	0.312556	0.154139	0.00039	0.004552	1.30499	up
ncam1b	69	22	56	1	1	0	0.020423	0.006934	0.021234	0.000313	0.000388	0	3.37553e-07	2.02999e-05	-6.23785	down
ncbp2	428	367	322	886	1421	1428	2.4695	2.25477	2.38007	5.41013	10.7521	11.4094	1.11066e-09	2.1006e-07	1.6916	up
ndel1b	60	65	65	111	304	189	0.152141	0.175501	0.211144	0.29787	1.01089	0.663634	0.000112	0.001814	1.54563	up
ndufa6	118	136	92	210	747	324	0.614082	0.753625	0.61334	1.15657	5.09798	2.33486	6.8038e-05	0.001278	1.7415	up
ndufa9a	1226	853	1061	2113	2716	1714	3.95573	2.9306	4.38552	7.21514	11.4921	7.65806	0.000101	0.001693	1.00403	up
ndufb5	1031	823	660	2021	3139	1954	5.80302	4.93251	4.75893	12.0385	23.1697	15.2297	7.9771e-10	1.60156e-07	1.44291	up
ndufs3	522	343	341	728	1215	705	2.49972	1.74899	2.09192	3.68945	7.63011	4.67501	2.94981e-05	0.000652	1.07475	up
ndufv1	1943	1121	1362	3940	3398	2500	7.42814	4.56336	6.67043	15.9409	17.0358	13.2348	0.000501	0.005448	1.14912	up
ndufv2	1322	1136	1136	2068	3524	2377	4.81812	4.40856	5.30389	7.97639	16.8429	11.9963	1.60251e-06	6.90191e-05	1.07113	up
nfe2l1b	165	169	162	294	1567	457	0.450965	0.491833	0.567209	0.850385	5.61644	1.72961	0.000103	0.001718	2.02732	up
ngef	209	123	98	209	5796	1923	0.130262	0.08163	0.078247	0.137857	4.73734	1.65968	2.80244e-07	1.77533e-05	4.02636	up
ngfrb	546	328	270	131	39	49	0.456067	0.291731	0.288914	0.115802	0.04272	0.056677	7.29641e-05	0.001343	-2.29544	down
nipsnap3a	792	466	603	235	101	132	0.950225	0.595332	0.926804	0.298386	0.158912	0.219304	3.68005e-05	0.00079	-1.94546	down
nktr	1170	903	1161	308	427	347	1.66647	1.36953	2.11842	0.46427	0.797576	0.684403	1.8862e-10	4.92298e-08	-1.64167	down
nme4	7031	10514	6052	2597	3247	2776	45.4678	72.3982	50.1367	17.7733	27.5361	24.8587	4.57711e-06	0.000152	-1.51876	down
noc3l	716	377	514	875	1613	1051	0.898423	0.503711	0.826229	1.16194	2.65421	1.82618	0.000229	0.003099	1.07856	up
nocta	473	377	285	2522	6317	1996	0.752559	0.638694	0.58089	4.24653	13.1802	4.39756	1.822e-15	1.82901e-12	3.13866	up
nop10	583	408	452	651	1461	1022	6.04343	4.50347	6.00237	7.14176	19.8609	14.6703	0.000419	0.004796	1.03792	up
noxo1a	363	280	393	127	128	138	2.14631	1.76285	2.97679	0.794692	0.992497	1.12989	1.5997e-05	0.000408	-1.43769	down
npnta	276	345	317	29	1	10	0.120059	0.159801	0.176651	0.01335	0.00057	0.006024	4.26663e-08	4.15519e-06	-4.47773	down
nr3c2	840	683	636	282	194	216	0.240378	0.208117	0.233154	0.085403	0.072803	0.085594	2.20186e-06	8.86862e-05	-1.6373	down
nradd	395	209	292	131	91	90	1.0744	0.605323	1.01747	0.377094	0.324596	0.338987	0.00014	0.002146	-1.50852	down
nrf1	77	77	77	21	42	26	0.106522	0.113426	0.136461	0.030745	0.076196	0.049807	0.000324	0.003953	-1.47006	down
nsd1b	133	112	177	25	24	44	0.076549	0.06864	0.130505	0.015228	0.018115	0.035068	5.70247e-06	0.000181	-2.22016	down
nsrp1	1146	989	884	215	456	433	6.7776	6.22816	6.6975	1.34567	3.53663	3.5461	2.45076e-06	9.69163e-05	-1.51924	down
nt5c2b	248	150	220	79	80	23	0.288853	0.186032	0.328259	0.097378	0.122194	0.037096	0.000392	0.004562	-1.81466	down
nt5dc3	56	83	89	44	1164	784	0.153503	0.242258	0.312527	0.127641	4.18422	2.97588	0.000337	0.004081	2.92421	up
ntmt1	53	38	28	59	410	161	0.240562	0.183657	0.162809	0.283408	2.44044	1.01193	0.000158	0.002331	2.25516	up
nubp2	348	308	183	373	1155	711	2.14509	2.02157	1.44506	2.43323	9.33644	6.06887	0.000914	0.008674	1.3213	up
nudc	407	340	351	446	2552	1545	1.16808	1.03903	1.29049	1.35463	9.60487	6.14014	0.000151	0.002264	1.90648	up
nudcd3	230	183	169	475	1231	635	0.827236	0.70085	0.778678	1.80803	5.80622	3.16262	8.74282e-09	1.10771e-06	1.90233	up
nup188	116	51	100	111	959	415	0.156156	0.073104	0.172453	0.158137	1.69298	0.773607	0.00023	0.003108	2.31251	up
nup37	31	19	22	70	84	98	0.023226	0.015158	0.021116	0.055503	0.082533	0.101674	2.98053e-05	0.000656	1.78787	up
nup50	86	43	31	86	751	464	0.088722	0.047236	0.04097	0.093894	1.01603	0.66286	6.24188e-06	0.000193	2.93129	up
nupr1b	9426	9295	6820	23135	28635	15629	107.349	112.718	99.5006	278.837	427.664	246.476	4.44464e-06	0.00015	1.3417	up
nus1	226	200	187	520	2786	1256	0.408112	0.384568	0.432596	0.993765	6.59759	3.14074	1.72527e-08	1.90803e-06	2.736	up
nutf2	237	123	166	247	951	463	0.528893	0.292278	0.474566	0.583345	2.78313	1.43078	0.000487	0.005357	1.54372	up
ogdha	271	131	153	197	1075	793	0.151435	0.077947	0.109526	0.116502	0.787767	0.613623	0.000724	0.007225	1.80952	up
ogdhb	1760	1371	1422	2328	13420	3959	1.11803	0.927363	1.1572	1.56506	11.1796	3.48255	0.000171	0.00248	1.93017	up
onecut2	127	73	74	26	53	28	0.080124	0.049041	0.059808	0.01736	0.04385	0.024462	0.000495	0.005412	-1.41723	down
opa3	49	34	26	97	443	339	0.509239	0.37625	0.346153	1.06686	6.03757	4.87862	3.24749e-08	3.36347e-06	2.92262	up
orai1b	135	139	88	211	597	253	1.23401	1.35292	1.03048	2.04116	7.15638	3.20242	0.000388	0.004537	1.42799	up
osgn1	194	189	147	82	99	67	0.144205	0.149594	0.13998	0.064506	0.096505	0.068965	0.000244	0.003236	-1.148	down
oxsm	78	110	86	165	279	248	0.452406	0.679358	0.639001	1.01281	2.12213	1.99185	0.000556	0.00593	1.24928	up
oxsr1b	282	279	242	116	171	127	0.140745	0.148272	0.154728	0.06127	0.111921	0.087773	0.000146	0.002206	-1.02315	down
p2rx5	105	150	103	20	2	8	0.238315	0.362514	0.29948	0.04804	0.005953	0.025143	2.55631e-06	0.0001	-3.528	down
p3h1	171	158	236	79	43	21	0.165034	0.16237	0.291782	0.080689	0.054422	0.028065	0.000477	0.005298	-2.00842	down
pabpc1b	33712	39326	25277	13080	14492	16911	94.7214	117.656	90.9827	38.8938	53.3981	65.7968	0.000171	0.00248	-1.17777	down
pank1a	2425	1433	1205	2447	9658	4689	2.25103	1.41641	1.43293	2.40388	11.7568	6.02728	0.000154	0.002292	1.62782	up
papss1	170	119	132	195	1976	793	0.091767	0.0684	0.091281	0.111399	1.39881	0.592764	1.83261e-05	0.000452	2.63746	up
pcca	997	820	572	1419	3550	1661	0.627059	0.54916	0.46087	0.944506	2.92802	1.44662	5.01285e-05	0.001009	1.37447	up
pcdh7a	204	148	180	24	9	3	0.117937	0.091107	0.13331	0.014684	0.006823	0.002402	5.78289e-09	8.05744e-07	-3.86728	down
pck1	1835	19	30	3389	165281	40309	3.25692	0.035908	0.068212	6.36578	384.704	99.0705	0.000257	0.003359	6.77396	up
pcnt	373	333	300	79	196	88	0.226058	0.214896	0.232917	0.05067	0.155776	0.073853	5.01403e-06	0.000164	-1.58365	down
pcsk7	167	140	145	236	461	390	0.220342	0.196689	0.245086	0.329535	0.797655	0.712553	9.73132e-05	0.001651	1.19187	up
pcyt2	1848	2028	1381	3077	8543	5572	2.68619	3.13888	2.57157	4.73338	16.2847	11.2155	6.3556e-06	0.000194	1.60008	up
pdcd2	107	70	113	146	361	313	0.518614	0.361269	0.70163	0.748898	2.29457	2.10076	0.000609	0.006339	1.41026	up
pdcd4b	649	571	378	1024	1371	1353	1.14299	1.07079	0.852824	1.90857	3.16642	3.29965	2.06304e-05	0.000495	1.20001	up
pde12	69	44	73	176	195	204	0.09785	0.066441	0.132618	0.264139	0.362642	0.400601	1.65096e-05	0.000418	1.59058	up
pde6c	584	347	389	770	1314	990	0.42681	0.270037	0.364201	0.595555	1.25936	1.00191	6.5882e-06	0.0002	1.171	up
pdf	73	28	59	93	288	170	0.4575	0.186852	0.473685	0.616823	2.36698	1.47533	0.000501	0.005448	1.68902	up
pdhb	1379	1030	811	1619	4537	2345	3.60245	2.86512	2.71409	4.476	15.543	8.48299	0.000148	0.002234	1.30299	up
pdia3	19494	21207	15992	66613	38808	42872	58.867	68.1903	61.8647	212.882	153.683	179.274	0.000389	0.004545	1.39193	up
pdia4	3276	4931	2348	18381	20585	29519	11.8863	19.0506	10.9136	70.5797	97.9458	148.312	9.53379e-11	2.89339e-08	2.66335	up
pdia6	2400	2680	2288	8110	9699	17568	5.80065	6.8972	7.0842	20.7442	30.7416	58.7976	4.46277e-08	4.25103e-06	2.23297	up
pdia8	18	19	21	44	376	145	0.01925	0.021636	0.02877	0.049798	0.527314	0.214728	3.21789e-06	0.000119	3.08137	up
pdp1	101	69	54	29	24	17	0.358136	0.260524	0.245295	0.108826	0.111602	0.083473	0.000295	0.003666	-1.68123	down
pdss2	443	277	254	484	730	777	0.28991	0.193024	0.212943	0.335208	0.626493	0.70413	0.000978	0.009082	1.01114	up
pelo	201	164	90	162	1477	767	0.584717	0.508003	0.335399	0.49874	5.63461	3.08971	0.000252	0.003317	2.2668	up
pfkfb3	25	5	12	60	56	94	0.051186	0.010901	0.031475	0.130008	0.150359	0.266507	0.000184	0.002615	2.37132	up
pgap3	57	27	38	90	228	109	0.230157	0.116088	0.196563	0.384593	1.20731	0.609464	7.61073e-05	0.001389	1.71941	up
pgap6	91	89	108	161	1149	342	0.225788	0.235138	0.343284	0.422761	3.73864	1.17505	8.5098e-05	0.001502	2.30335	up
pgd	1512	1116	867	2494	7759	4629	5.67444	4.45972	4.16831	9.90551	38.1865	24.0564	5.29449e-08	4.90022e-06	1.99649	up
pgk1	37438	33759	28298	18141	18413	14198	46.1773	44.3382	44.7137	23.6803	29.7834	24.2502	0.000102	0.001706	-1.00341	down
pgm3	450	399	368	623	3288	1008	2.09882	1.98156	2.19877	3.07511	20.1107	6.51022	0.00025	0.003291	1.83347	up
pgpep1	1542	1605	1615	731	1014	676	7.67387	8.50506	10.2961	3.84997	6.61761	4.65853	4.31764e-05	0.000899	-1.05547	down
phf2	309	298	277	138	156	89	0.190127	0.195243	0.218341	0.089862	0.125876	0.075831	8.89836e-05	0.001555	-1.26623	down
pigb	167	103	129	176	662	348	0.75998	0.499109	0.752047	0.847633	3.95073	2.19299	0.000777	0.00762	1.45214	up
pik3r1	1639	917	1223	326	196	348	1.53145	0.912361	1.46393	0.322368	0.240168	0.450274	4.29607e-07	2.46977e-05	-2.08529	down
pik3r2	449	418	359	192	254	130	0.285113	0.28263	0.292035	0.129027	0.211513	0.11431	0.000153	0.002283	-1.15738	down
pip4p2	99	76	132	31	5	5	0.150824	0.123288	0.257619	0.049981	0.009989	0.010548	0.000374	0.004422	-2.85584	down
pisd	732	519	583	1149	10355	4905	0.59451	0.448837	0.606578	0.987593	11.0289	5.51645	2.66669e-07	1.71813e-05	2.99632	up
pitrm1	115	85	85	269	2071	707	0.116605	0.091772	0.11041	0.288656	2.7538	0.992684	1.55918e-08	1.83397e-06	3.23843	up
pklr	2300	1247	3186	706	152	218	4.09447	2.36379	7.26583	1.3301	0.354852	0.537401	0.000122	0.001934	-2.59276	down
plaa	79	82	72	77	602	330	0.334689	0.369914	0.390766	0.345235	3.34461	1.93598	0.000988	0.009129	1.94806	up
plcxd3	368	223	94	41	5	9	0.574101	0.37044	0.187862	0.067691	0.010229	0.019443	1.5284e-05	0.000393	-3.48685	down
pld1a	304	244	202	112	72	63	0.179263	0.153207	0.152594	0.069895	0.055678	0.051443	8.15852e-05	0.001458	-1.5936	down
plekhg6	178	211	149	45	20	34	0.305319	0.385379	0.327408	0.081687	0.044988	0.080758	8.60503e-07	4.23757e-05	-2.43171	down
plekhj1	238	173	135	246	826	398	1.43438	1.11021	1.04229	1.56903	6.5283	3.32156	0.001077	0.009797	1.32058	up
plekho1a	79	35	108	15	26	12	0.066625	0.03143	0.116682	0.013388	0.028755	0.014014	0.000264	0.003414	-2.16908	down
plin2	3601	2270	3320	7127	9782	8462	23.2252	15.5896	27.4311	48.6465	82.7365	75.5755	1.52028e-07	1.16704e-05	1.41508	up
plod3	462	428	354	1229	5343	2528	0.66269	0.653709	0.650491	1.86565	10.0505	5.02132	4.37111e-10	9.3513e-08	2.72525	up
plvapa	581	355	311	1358	823	952	1.83953	1.19683	1.26142	4.5503	3.41715	4.17388	0.000491	0.005386	1.37189	up
plvapb	478	493	334	983	10112	3208	1.83895	2.01958	1.64611	4.00226	51.0167	17.0903	1.5883e-07	1.19179e-05	3.25155	up
pmpcb	594	447	511	1207	2405	1167	0.482946	0.386983	0.532234	1.03855	2.56425	1.31388	1.77154e-07	1.28908e-05	1.5243	up
pmvk	309	239	214	350	1990	941	1.03383	0.851456	0.917223	1.23928	8.73129	4.35967	8.09118e-05	0.001454	1.96064	up
pno1	14282	10486	10622	2765	3154	4996	75.617	59.1171	72.0454	15.493	21.8991	36.629	1.14762e-06	5.31079e-05	-1.70542	down
pnpla2	805	759	691	1852	3835	2498	1.99695	2.00487	2.19593	4.86208	12.4758	8.58096	4.00657e-11	1.34066e-08	1.76574	up
pnpo	157	140	119	346	1300	848	0.885112	0.840425	0.859439	2.06435	9.61115	6.62013	5.80383e-09	8.05744e-07	2.46732	up
pola1	47	35	50	1	14	4	0.020366	0.016149	0.027756	0.000459	0.007956	0.0024	0.000106	0.001759	-2.97028	down
pold3	875	563	552	102	61	207	1.45735	0.998477	1.17779	0.179791	0.133236	0.477419	5.7004e-06	0.000181	-2.37766	down
polr1d	188	114	147	266	475	285	0.510164	0.329404	0.511021	0.763911	1.69036	1.07095	0.000157	0.002327	1.12195	up
polr2l	129	85	103	182	516	349	2.24143	1.57263	2.29267	3.34669	11.7576	8.39716	1.75732e-05	0.000438	1.62926	up
polr3c	99	71	77	125	447	303	0.288374	0.220217	0.28733	0.385336	1.7075	1.22218	7.81456e-05	0.00142	1.719	up
polr3d	174	91	134	200	1000	733	0.195521	0.108882	0.192894	0.237839	1.47359	1.14056	2.75465e-05	0.000619	2.17175	up
pparaa	1420	1124	394	1998	9451	5458	1.88223	1.58644	0.669037	2.80278	16.4284	10.0182	8.97229e-06	0.000257	2.43519	up
ppib	6140	5862	5192	34519	12452	17783	31.0059	31.5206	33.5877	184.477	82.4609	124.352	6.92479e-05	0.001293	1.95394	up
ppid	410	311	241	410	2298	1071	0.94393	0.762411	0.710792	0.998963	6.93808	3.41443	0.000226	0.003073	1.83648	up
ppifa	221	238	164	64	94	58	1.48555	1.70351	1.41224	0.455286	0.828621	0.539877	9.82316e-07	4.65174e-05	-1.59766	down
ppm1ka	85	23	32	108	2217	166	0.070892	0.020426	0.03419	0.095327	2.42482	0.191717	1.21761e-05	0.00033	3.94573	up
ppp1r1b	694	576	581	254	142	159	0.897301	0.793001	0.962331	0.347554	0.240769	0.284674	1.71048e-05	0.000427	-1.72559	down
ppp1r3g	3392	1352	2710	10309	157785	28933	38.6664	16.4107	39.5746	124.367	2358.73	456.714	1.04795e-09	2.01114e-07	4.49938	up
ppp4r2b	250	199	219	443	866	495	0.617154	0.523093	0.692576	1.15736	2.80353	1.69212	1.51951e-06	6.58792e-05	1.34173	up
ppp5c	308	248	189	314	3574	1212	0.976441	0.837181	0.767586	1.0535	14.8588	5.32072	4.66142e-05	0.000955	2.58941	up
pptc7a	1219	462	643	2159	4350	1639	3.05821	1.23418	2.06654	5.73226	14.3115	5.69396	2.058e-05	0.000495	1.74936	up
prelid3b	353	380	173	364	2638	1262	1.02616	1.17624	0.64425	1.11982	10.0565	5.08008	0.000333	0.004044	2.08299	up
prkcaa	345	265	348	152	183	158	0.053792	0.043997	0.069511	0.025082	0.037418	0.034114	0.000517	0.00559	-1.0106	down
prkcsh	1208	771	971	2810	4000	3564	3.36735	2.28848	3.46745	8.28966	14.6223	13.7572	1.05781e-12	5.52176e-10	1.77114	up
prmt5	70	38	60	42	752	448	0.233816	0.135155	0.256742	0.148469	3.29403	2.07218	0.000269	0.003452	2.73049	up
prmt7	203	99	147	191	1038	473	0.317934	0.1651	0.294936	0.31658	2.13192	1.02583	0.000573	0.006073	1.78748	up
prph2a	61	72	34	2	1	0	0.213933	0.268877	0.152755	0.007423	0.004599	0	1.16303e-08	1.43185e-06	-5.83946	down
prr12a	454	329	335	207	192	138	0.635499	0.490374	0.600721	0.306647	0.352447	0.267491	0.000597	0.006246	-1.07924	down
prr13	2035	2131	1312	4246	7143	5086	14.0474	15.6634	11.602	31.0185	64.6614	48.616	4.43662e-08	4.25103e-06	1.52052	up
psip1a	229	190	153	66	105	98	0.52563	0.464377	0.449889	0.160324	0.316058	0.311489	0.000254	0.003337	-1.13464	down
psmb1	1081	955	866	1599	3451	1599	8.99061	8.45745	9.22679	14.0741	37.6393	18.4155	0.000275	0.003484	1.08916	up
psmc2	456	399	400	700	2254	783	2.05519	1.91484	2.30949	3.33883	13.3222	4.88676	0.000446	0.005033	1.42356	up
psmc3	651	462	479	1059	3984	1451	6.94333	5.24688	6.54473	11.9534	55.7236	21.4302	7.8632e-06	0.000232	1.8858	up
psmd2	639	438	478	662	3140	1399	1.29665	0.946384	1.24256	1.42163	8.35572	3.93107	0.000465	0.005194	1.59942	up
psmd6	609	539	483	895	3039	1255	2.43283	2.29275	2.47179	3.7838	15.9206	6.94243	9.36679e-05	0.001613	1.52899	up
psme4a	667	560	534	876	1793	1159	0.470966	0.421041	0.48303	0.654602	1.66027	1.13323	7.4816e-05	0.001371	1.03363	up
ptcd3	182	123	102	187	735	434	0.240681	0.1732	0.172798	0.26171	1.27465	0.794752	0.00022	0.003005	1.63552	up
ptena	1493	1187	1788	607	675	781	3.20977	2.7173	4.92438	1.38106	1.90306	2.32508	0.000486	0.005354	-1.16246	down
ptger4a	2914	1977	2196	1194	1430	734	16.4433	11.879	15.8746	7.13041	10.5821	5.73547	0.000231	0.003109	-1.12477	down
ptges3a	485	396	343	495	2052	1229	2.75917	2.39885	2.49977	2.98024	15.309	9.68189	0.000473	0.005256	1.50504	up
ptgesl	247	110	194	254	945	545	1.1	0.521628	1.10679	1.19712	5.519	3.36097	0.000723	0.007225	1.55552	up
pth1r	1168	789	939	300	257	468	0.590614	0.424825	0.60827	0.160543	0.170423	0.327702	0.000115	0.001842	-1.49171	down
ptmab	8543	8514	5976	2160	2290	2606	38.8048	41.1795	34.774	10.3834	13.6409	16.3916	1.96516e-09	3.33057e-07	-1.7302	down
ptpmt1	100	84	37	102	452	571	0.226586	0.202668	0.1074	0.244593	1.34309	1.7916	0.000172	0.002491	2.30364	up
ptprc	714	834	448	175	286	327	0.821328	1.02154	0.660185	0.213042	0.431437	0.520881	0.00023	0.003108	-1.38922	down
ptprjb.1	1532	836	1190	489	475	506	0.966614	0.561659	0.961858	0.326522	0.393026	0.442096	4.39133e-05	0.000906	-1.28285	down
ptrhd1	56	36	45	155	949	218	0.972329	0.66558	1.00094	2.84817	21.6085	5.24148	2.05507e-07	1.42842e-05	3.07821	up
pwp2h	364	195	219	409	1331	1120	1.05186	0.600015	0.810716	1.2508	5.0439	4.48173	2.31441e-05	0.00054	1.81222	up
pxk	95	92	70	140	308	164	0.06808	0.070203	0.064263	0.106177	0.289453	0.162746	0.000828	0.00802	1.15345	up
pycr1b	114	65	81	91	4485	985	0.279468	0.169673	0.254379	0.23609	14.4186	3.34377	1.67983e-06	7.16397e-05	4.18555	up
pyroxd2	458	368	484	46	6	30	1.28242	1.09719	1.73612	0.136311	0.022032	0.116321	3.77664e-09	5.53765e-07	-3.93309	down
rab11fip1b	390	385	217	67	57	97	0.794026	0.834648	0.565978	0.144362	0.152187	0.273473	3.04139e-07	1.89001e-05	-2.1603	down
rab11fip4b	747	542	479	198	175	178	0.647516	0.500267	0.531906	0.181637	0.198931	0.213659	1.92398e-08	2.09262e-06	-1.68488	down
rab1ba	278	271	222	454	1201	1029	0.551884	0.572855	0.56458	0.953824	3.12665	2.82872	3.6378e-06	0.000128	1.71	up
rabac1	348	356	366	642	2167	927	2.10253	2.29026	2.83278	4.10494	17.1694	7.75558	4.39531e-05	0.000906	1.64751	up
rabepk	90	108	122	42	44	42	0.498506	0.636977	0.865679	0.246199	0.319605	0.322143	0.000723	0.007225	-1.38845	down
ranbp2	152	98	90	118	837	571	0.128497	0.088216	0.097468	0.10557	0.927915	0.668432	0.000352	0.004205	2.05471	up
rangap1a	29	22	11	36	193	94	0.049996	0.040386	0.024294	0.065683	0.436346	0.224409	0.000236	0.003164	2.26517	up
rap1aa	386	322	306	603	891	626	0.651634	0.578822	0.661771	1.07732	1.97255	1.4634	5.96203e-06	0.000187	1.00272	up
rassf7a	325	283	186	492	773	485	0.214399	0.198791	0.157189	0.343489	0.668731	0.44305	0.000119	0.001899	1.08356	up
rbm12ba	270	215	196	76	114	77	2.8772	2.43959	2.67567	0.857096	1.59311	1.13624	3.23844e-07	1.9625e-05	-1.40782	down
rbm42	167	126	145	241	501	255	0.258724	0.207856	0.287778	0.395136	1.01787	0.547056	0.000577	0.006097	1.0886	up
rcbtb2	680	514	559	1063	1967	958	1.00877	0.81193	1.06234	1.66888	3.82667	1.96798	0.000103	0.001718	1.0954	up
rdh12l	752	783	410	1297	3015	1732	2.72482	3.02102	1.90315	4.97358	14.3265	8.6904	1.32417e-05	0.000352	1.54452	up
reep1	1146	1116	538	342	254	308	3.34334	3.46683	2.0107	1.05592	0.97177	1.24428	5.40706e-05	0.001061	-1.61494	down
reep2	179	233	240	24	3	10	0.288851	0.400359	0.496137	0.040987	0.006349	0.022346	3.71737e-09	5.51269e-07	-4.10583	down
rer1	1435	1329	1088	1436	6378	3761	3.05809	3.01575	2.97028	3.23864	17.8245	11.0988	0.000994	0.009163	1.4554	up
rex1bd	93	58	63	144	491	262	0.334047	0.221833	0.289891	0.54739	2.31281	1.30316	3.57422e-06	0.000126	1.96036	up
rfc5	44	39	28	4	11	11	0.169731	0.160194	0.138368	0.01633	0.055646	0.058759	0.000405	0.004681	-2.15462	down
rft1	67	70	82	130	541	158	0.494438	0.550057	0.775212	1.01529	5.23562	1.61461	0.000853	0.008217	1.72763	up
rgs18	180	273	97	62	83	52	0.662966	1.07066	0.457678	0.241668	0.400895	0.265213	0.000915	0.008674	-1.5472	down
rgs3a	1127	1059	754	264	181	349	0.185356	0.185461	0.158864	0.045951	0.039039	0.079484	4.35627e-06	0.000148	-1.87128	down
rgs6	80	75	62	0	5	0	0.022803	0.022763	0.022639	0	0.001869	0	2.516e-10	6.08032e-08	-5.57357	down
rhof	228	305	222	87	104	83	1.02912	1.46589	1.28367	0.415584	0.615598	0.518777	6.87929e-06	0.000207	-1.52941	down
rmdn1	5974	5381	7150	2700	1328	1152	29.8581	28.6373	45.7797	14.2814	8.7042	7.973	9.91662e-05	0.001674	-1.83723	down
rnf121	627	508	481	679	3221	1229	1.28094	1.10509	1.25885	1.46805	8.62949	3.47684	0.001078	0.009797	1.50805	up
rnf150a	167	171	151	83	53	32	0.255876	0.278985	0.296387	0.134586	0.106493	0.067895	0.001058	0.009652	-1.55942	down
rnf24	261	226	243	87	44	59	0.210824	0.194384	0.251453	0.074372	0.046609	0.065994	1.19827e-05	0.000326	-1.93242	down
rnf41l	234	358	541	66	8	59	1.08743	1.7715	3.22072	0.324593	0.048754	0.379673	4.9478e-05	0.001003	-3.07208	down
rorca	1211	1259	1226	510	437	252	1.73767	1.92362	2.25363	0.774464	0.822312	0.500719	8.31693e-06	0.000243	-1.66904	down
rpl7l1	795	533	598	905	2224	1509	3.11058	2.22062	2.9974	3.74741	11.4115	8.17589	0.00016	0.002359	1.18307	up
rpp21	44	12	43	97	353	169	0.431503	0.12531	0.540218	1.00673	4.53983	2.29504	1.53485e-05	0.000394	2.52105	up
rsl24d1	10191	7751	7123	3113	3827	4343	65.5894	53.1187	58.7286	21.2034	32.3005	38.706	8.3262e-06	0.000243	-1.17412	down
rsrc1	297	229	345	128	162	129	0.054144	0.044453	0.080572	0.024695	0.03873	0.032565	0.000569	0.006039	-1.12154	down
rufy2	319	270	220	70	133	115	0.252755	0.227795	0.223306	0.058697	0.138195	0.126176	5.93035e-06	0.000187	-1.40708	down
runx3	120	128	72	20	40	45	0.059837	0.067963	0.045993	0.010554	0.026157	0.031072	0.000302	0.003724	-1.66018	down
rusc2	1082	695	992	465	432	417	0.562793	0.384927	0.661002	0.255967	0.294672	0.300351	0.000422	0.004826	-1.09719	down
ruvbl2	109	45	61	96	814	379	0.329889	0.145019	0.236505	0.307483	3.23072	1.58837	8.02299e-05	0.001448	2.45536	up
sae1	42	57	19	82	302	167	0.047125	0.0681	0.02731	0.09737	0.444369	0.259473	0.000129	0.002006	2.1007	up
safb	579	520	459	1486	1387	896	1.19349	1.14134	1.21205	3.24166	3.74929	2.55752	9.44745e-05	0.00162	1.24188	up
samhd1	481	329	363	575	1401	814	1.01589	0.739897	0.982153	1.28523	3.88038	2.38067	0.000194	0.002724	1.1571	up
sar1b	667	617	554	887	5506	2575	1.84787	1.82013	1.96619	2.60063	20.0039	9.87859	3.14801e-05	0.000687	2.12195	up
scd	1295	922	1047	366	595	361	2.59387	1.96644	2.68654	0.775833	1.56289	1.00128	1.70642e-08	1.90352e-06	-1.37344	down
scfd1	1099	859	1142	3259	5128	1482	0.385009	0.320434	0.512518	1.20828	2.35589	0.718941	0.000218	0.002999	1.56251	up
scg3	33	5	11	141	191	62	0.054098	0.008728	0.023101	0.24462	0.410611	0.140743	5.47971e-06	0.000176	3.01302	up
scn1bb	34	61	88	12	1	4	0.124082	0.237047	0.411418	0.046347	0.004786	0.020215	0.000113	0.001822	-3.42667	down
scp2a	13916	12783	15593	32515	45575	27113	13.447	13.1527	19.3023	33.2509	57.7524	36.2794	9.32607e-06	0.000266	1.22963	up
sdcbp2	1961	1585	1443	3405	4569	2793	2.45292	2.11109	2.31228	4.50746	7.4948	4.83781	5.97095e-06	0.000187	1.05475	up
sdf2l1	341	506	294	935	2331	2930	0.935563	1.47823	1.03332	2.71481	8.38677	11.1316	5.32685e-07	2.9581e-05	2.35963	up
sdha	848	527	613	2325	2618	1769	1.76214	1.16608	1.63183	5.11301	7.13423	5.09031	2.07083e-10	5.19699e-08	1.72552	up
sdhaf1	154	135	126	385	370	326	2.00507	1.87161	2.1016	5.30492	6.31748	5.87758	4.55905e-06	0.000152	1.35281	up
sdhb	1133	991	735	1794	3963	2752	4.07083	3.7914	3.38306	6.82158	18.6729	13.6922	3.24827e-07	1.9625e-05	1.49439	up
sec13	584	401	520	614	3090	1305	2.25745	1.65052	2.575	2.51178	15.6638	6.98533	0.000951	0.008917	1.57645	up
sec14l7	16950	13906	14704	8448	7778	6325	39.9214	34.8747	44.3651	21.0572	24.0236	20.6286	0.000182	0.002587	-1.04251	down
sec16a	988	611	711	957	3018	2359	1.30168	0.857155	1.20001	1.33434	5.21433	4.30374	0.000481	0.005307	1.37145	up
sec23b	813	815	721	1252	4270	2921	1.43566	1.53247	1.63105	2.33978	9.88832	7.14274	1.23931e-05	0.000333	1.72466	up
sec24a	910	680	788	1113	3080	1532	0.657235	0.522951	0.72908	0.850715	2.91718	1.53218	0.000719	0.007191	1.1487	up
sec24c	318	186	226	343	719	761	0.265968	0.165648	0.242147	0.303603	0.788614	0.881371	0.000563	0.005979	1.27447	up
sec31a	204	188	202	189	1694	858	0.195319	0.191666	0.247762	0.191507	2.12697	1.13756	0.000658	0.006726	2.02794	up
sec31b	585	437	514	854	2579	1219	0.857241	0.681869	0.964895	1.32439	4.95601	2.47356	5.19759e-05	0.001035	1.47139	up
sel1l	776	1007	690	1356	2592	5040	1.70626	2.35768	1.94357	3.15538	7.47396	15.3456	0.000356	0.004237	1.8163	up
senp2	968	708	591	1475	4068	2470	2.24558	1.74887	1.75634	3.62121	12.3756	7.93453	2.50068e-07	1.65654e-05	1.73243	up
sept6	1580	1600	1165	591	623	582	2.06798	2.22988	1.95337	0.818628	1.06933	1.05484	1.37841e-06	6.16036e-05	-1.30733	down
serf2	4519	3176	3049	8515	14248	7783	36.6337	27.4152	31.664	73.052	151.47	87.369	5.5185e-09	7.91389e-07	1.44122	up
sergef	303	196	270	483	954	512	0.817496	0.563082	0.933204	1.37911	3.3754	1.91287	5.01947e-05	0.001009	1.25065	up
serpinh1b	43	20	13	981	170	159	0.258003	0.127779	0.099924	6.22924	1.33764	1.32107	8.8018e-08	7.45867e-06	4.26252	up
setd9	169	144	193	51	39	37	3.53381	3.20621	5.16992	1.12859	1.06944	1.07135	6.2016e-07	3.34425e-05	-2.02876	down
sfmbt2	187	99	118	238	387	367	0.079128	0.044606	0.063964	0.106579	0.214749	0.215043	0.000102	0.001706	1.26573	up
sfxn3	124	112	66	133	464	367	0.222256	0.213758	0.151546	0.252286	1.09064	0.910898	0.000595	0.006242	1.58869	up
sfxn5a	707	657	636	244	163	88	0.609547	0.60315	0.702448	0.222632	0.184293	0.105061	6.03556e-06	0.000188	-2.03147	down
sgk1	18922	11014	4769	32998	58125	37100	13.0943	8.11583	4.22778	24.1664	52.7487	35.5518	1.31709e-05	0.000351	1.8734	up
sh3d21	69	98	52	16	14	23	0.130431	0.197256	0.125923	0.032008	0.034705	0.060205	0.000103	0.001718	-2.07487	down
sh3pxd2aa	352	202	278	55	102	44	0.056489	0.034518	0.057152	0.009341	0.021466	0.009778	6.73257e-09	9.15209e-07	-2.1298	down
sh3pxd2b	415	389	271	140	163	51	0.234001	0.233556	0.195753	0.083542	0.120529	0.039821	0.000226	0.003073	-1.662	down
sh3tc2	604	518	708	297	258	222	0.610245	0.557275	0.916369	0.317566	0.341838	0.310594	0.000212	0.00293	-1.27706	down
shank3a	931	657	677	315	479	365	0.115493	0.086785	0.107588	0.041355	0.077925	0.0627	6.34027e-06	0.000194	-1.01719	down
si:ch211-106e7.2	1433	1133	1106	575	579	475	2.52922	2.12933	2.50072	1.07403	1.34015	1.16093	2.83416e-06	0.000108	-1.2003	down
si:ch211-106k21.5	90	133	57	29	15	15	0.181929	0.286275	0.147606	0.062039	0.039763	0.041988	0.000106	0.001755	-2.24945	down
si:ch211-107o10.3	195	155	191	452	499	304	0.761382	0.644424	0.955368	1.86774	2.55506	1.64367	0.000282	0.003552	1.1595	up
si:ch211-119e14.1	99	102	49	18	39	31	0.511815	0.5615	0.324521	0.098483	0.264409	0.221928	0.000915	0.008674	-1.56905	down
si:ch211-161h7.4	121	101	63	39	25	30	0.25897	0.230175	0.172733	0.088336	0.070168	0.088911	0.000687	0.006968	-1.5832	down
si:ch211-198n5.11	741	1146	822	2154	6059	2400	1.62256	2.67202	2.30581	4.99158	17.3987	7.27723	1.33321e-05	0.000353	1.80705	up
si:ch211-201h21.5	1018	984	908	2309	3748	1789	4.83125	4.97255	5.52035	11.597	23.3262	11.7569	3.39686e-06	0.000122	1.33803	up
si:ch211-248a14.8	1628	1511	1601	813	756	788	6.76421	6.68497	8.52165	3.57489	4.11925	4.53379	0.000298	0.003697	-1.04056	down
si:ch211-278a6.1	775	598	578	256	273	88	0.161028	0.132304	0.15385	0.056292	0.074387	0.025319	0.000103	0.001718	-1.71148	down
si:ch211-59o9.10	26	23	20	59	133	95	0.024723	0.023287	0.024362	0.059372	0.165846	0.125088	3.72582e-06	0.00013	1.9729	up
si:ch73-206d17.1	200	94	143	28	31	1	0.580491	0.290513	0.531706	0.086007	0.117994	0.004019	0.000239	0.003192	-2.91968	down
si:ch73-206p6.1	29	10	12	19	177	141	0.085135	0.031259	0.045129	0.05903	0.681422	0.573193	0.000437	0.004959	2.65498	up
si:ch73-261i21.5	47	9	86	1	6	3	0.081992	0.016718	0.192194	0.001846	0.013726	0.007247	6.20378e-05	0.001182	-3.98205	down
si:dkey-103j14.5	7	7	5	97	35	32	0.031174	0.033194	0.028526	0.457169	0.204408	0.197341	3.12235e-05	0.000683	3.15172	up
si:dkey-118j18.2	1319	1057	824	1464	2898	2338	2.31911	1.9789	1.85598	2.72412	6.68203	5.69237	0.000342	0.004121	1.00563	up
si:dkey-172j4.3	65	108	59	23	37	19	0.018155	0.032121	0.021111	0.006799	0.013553	0.007349	0.000784	0.007677	-1.65507	down
si:dkey-183n20.15	185	198	217	79	29	36	0.58083	0.661934	0.872783	0.26249	0.119401	0.156513	0.000163	0.0024	-2.04715	down
si:dkey-219e21.4	42	43	53	15	3	3	0.167589	0.1827	0.270921	0.063343	0.015698	0.016576	0.000819	0.007954	-2.69467	down
si:dkey-24p1.1	93	120	55	25	6	4	0.180088	0.247432	0.136438	0.051233	0.015237	0.010726	0.000181	0.002583	-2.88782	down
si:dkey-261l7.2	446	587	307	1771	1996	4464	2.98399	4.18189	2.6313	12.5398	17.5128	41.3579	1.14649e-07	9.12297e-06	2.60673	up
si:dkey-51e6.1	226	170	113	72	26	33	5.26332	4.21573	3.37131	1.77457	0.794068	1.06423	0.000609	0.00634	-1.89407	down
si:dkey-69o16.5	303	210	187	469	639	378	0.623042	0.459797	0.49259	1.0206	1.72309	1.07631	0.00015	0.00225	1.04205	up
si:dkey-79d12.5	403	347	310	437	1335	851	4.24803	3.8948	4.18614	4.87499	18.4543	12.4218	0.000966	0.008992	1.19907	up
si:dkey-96f10.1	9207	8383	8506	2934	2379	2127	7.80014	7.56234	9.23165	2.6306	2.64309	2.49531	3.25972e-09	4.94643e-07	-1.83337	down
si:zfos-2326c3.2	589	339	368	131	284	201	0.141383	0.086647	0.113161	0.033278	0.089399	0.066811	0.000357	0.004246	-1.13238	down
si:zfos-80g12.1	521	480	523	169	239	204	1.0241	1.00466	1.31698	0.351562	0.616081	0.555276	1.7978e-07	1.28908e-05	-1.38244	down
sik2b	929	585	789	1153	4544	1554	0.486661	0.326317	0.52949	0.639219	3.12164	1.12729	0.000775	0.00762	1.50151	up
sinhcaf	279	314	132	70	109	46	1.00008	1.19848	0.60614	0.265544	0.512377	0.228328	7.83121e-05	0.001421	-1.75949	down
slain2	135	140	92	182	342	320	0.154854	0.170998	0.135191	0.220938	0.514457	0.50829	0.001059	0.009655	1.13834	up
slc12a8	305	186	203	57	13	32	0.385548	0.250359	0.328734	0.076254	0.02155	0.056015	7.18087e-06	0.000214	-2.68565	down
slc16a13	225	190	223	373	1069	742	0.385421	0.34656	0.489358	0.676193	2.4014	1.76006	6.84852e-06	0.000206	1.66322	up
slc20a1a	171	206	212	42	23	18	0.474012	0.60804	0.752832	0.123212	0.083609	0.069094	1.05307e-08	1.30881e-06	-2.85575	down
slc25a25a	1985	1419	451	7160	24846	9966	6.61585	5.03593	1.92562	25.255	108.596	45.9958	3.20311e-10	7.08485e-08	3.3594	up
slc25a5	1410	1182	850	2571	4071	3202	15.5491	13.8796	12.0081	30.0053	58.8737	48.8968	2.26756e-09	3.6533e-07	1.46735	up
slc26a5	408	302	288	758	2689	902	0.43736	0.344713	0.395495	0.859919	3.7801	1.33893	2.97671e-06	0.000112	1.98144	up
slc27a1a	659	637	492	1241	3229	1626	2.22934	2.29457	2.13218	4.44295	14.3249	7.61698	5.46581e-07	3.02241e-05	1.65472	up
slc27a4	20	14	11	22	135	79	0.030816	0.022969	0.021713	0.035874	0.272784	0.168558	0.00048	0.005303	2.27245	up
slc30a7	401	337	243	852	1691	717	0.416407	0.372628	0.323258	0.936316	2.30277	1.03101	6.93175e-07	3.56198e-05	1.64306	up
slc31a1	2264	3059	1777	4058	23351	11074	7.36732	10.5995	7.40781	13.9751	99.6488	49.901	1.25117e-05	0.000336	2.26713	up
slc35b1	245	204	162	418	1814	2008	0.924025	0.819257	0.782712	1.66841	8.97198	10.487	2.00477e-07	1.40657e-05	2.71882	up
slc35d1a	113	62	68	195	618	434	0.420711	0.245793	0.324328	0.768334	3.01736	2.23752	5.49273e-08	5.04103e-06	2.28148	up
slc38a2	733	71	60	1052	3851	1519	1.32601	0.136765	0.139048	2.01405	9.1359	3.80517	0.000265	0.003419	2.92126	up
slc39a9	52	32	48	80	238	121	0.179323	0.117505	0.212052	0.291965	1.07632	0.577816	0.000266	0.003429	1.6166	up
slc41a1	78	100	38	18	11	11	0.056042	0.076505	0.034976	0.013687	0.010364	0.010944	4.35096e-05	0.000903	-2.43601	down
slc49a3	44	24	33	39	327	129	0.060814	0.035321	0.05843	0.057046	0.5927	0.246897	0.000941	0.008881	2.12946	up
slc66a1	487	394	372	568	1505	928	1.39735	1.20377	1.36738	1.72478	5.66298	3.68719	0.000344	0.004131	1.15974	up
slc7a1a	457	203	109	47	13	29	0.584484	0.276455	0.178588	0.063616	0.021804	0.05136	5.1006e-06	0.000166	-2.97747	down
slc7a3a	369	146	205	349	2158	1217	0.613162	0.25833	0.436387	0.613739	4.70255	2.80035	4.1317e-05	0.00087	2.26792	up
slc8a3	29	67	60	5	7	3	0.004367	0.010742	0.011574	0.000797	0.001382	0.000626	1.04852e-06	4.922e-05	-3.50748	down
slit1a	117	65	92	27	10	24	0.032904	0.019465	0.033145	0.008036	0.003688	0.009346	0.000193	0.002712	-2.12411	down
slit3	174	127	84	19	1	1	0.017043	0.013246	0.01054	0.00197	0.000128	0.000136	2.26096e-05	0.000533	-4.06507	down
slka	459	410	284	134	191	182	0.514607	0.489462	0.407897	0.158993	0.280821	0.282557	2.89724e-05	0.000644	-1.224	down
smarca5	72	45	56	97	570	241	0.191667	0.127555	0.190973	0.273272	1.98986	0.888389	3.69372e-05	0.00079	2.23883	up
smc6	474	425	249	116	122	97	0.545406	0.520718	0.367037	0.141257	0.184092	0.154556	8.99697e-08	7.51318e-06	-1.79691	down
smim24	224	324	277	1213	2482	776	3.01309	4.64068	4.77324	17.2677	43.7824	14.4543	9.53011e-08	7.84793e-06	2.2871	up
smim7	331	299	327	524	1012	544	3.68691	3.54632	4.66607	6.17696	14.7825	8.39083	0.000447	0.005033	1.0168	up
snrnp27	959	815	734	1336	3427	1455	2.31142	2.09166	2.26635	3.40782	10.832	4.85619	0.000396	0.004605	1.19087	up
snrpa	85	40	80	92	606	273	0.746979	0.374302	0.900636	0.855632	6.98386	3.32219	0.000406	0.004687	2.08548	up
snrpb2	195	124	100	175	776	408	0.80828	0.547295	0.531003	0.76767	4.21815	2.34185	0.00074	0.007341	1.59075	up
snx3	527	425	349	682	1169	1162	0.77985	0.669671	0.6616	1.06806	2.26855	2.3811	6.67331e-05	0.00126	1.16581	up
snx8a	158	146	150	48	88	68	0.321763	0.316595	0.391327	0.10345	0.235015	0.191761	0.000164	0.002411	-1.23368	down
sox6	430	499	268	164	229	156	0.077237	0.09544	0.061669	0.031175	0.053942	0.038802	0.000376	0.004428	-1.18431	down
spag17	184	134	189	27	79	16	0.143834	0.111537	0.189267	0.022337	0.080985	0.01732	3.33435e-05	0.000725	-2.21245	down
spen	594	456	465	142	227	168	0.548024	0.447971	0.549586	0.138647	0.274645	0.214632	1.01763e-10	2.95113e-08	-1.55685	down
spock3	1758	1374	1023	705	531	535	2.41747	2.01187	1.80213	1.02598	0.957568	1.01875	0.000284	0.003564	-1.21823	down
sptb	1508	692	762	358	187	351	0.637744	0.311619	0.412829	0.160228	0.10371	0.205553	0.000294	0.003663	-1.65356	down
srfb	282	192	199	118	127	84	0.346477	0.251188	0.313219	0.153432	0.204627	0.142915	0.000672	0.006837	-1.06318	down
srp9	407	401	437	1382	2912	1862	6.44226	6.75867	8.86125	23.1506	60.4462	40.8128	1.06503e-13	7.31507e-11	2.19774	up
srrm1	1029	687	802	300	527	297	1.65731	1.17819	1.65475	0.51135	1.11309	0.662393	3.28145e-06	0.000119	-1.23727	down
srsf1a	448	341	433	684	1364	670	3.3405	2.70745	4.1361	5.39758	13.3377	6.918	0.000649	0.006643	1.04905	up
srsf5a	1001	796	644	255	591	267	3.53965	2.99717	2.91731	0.954281	2.74061	1.3074	0.000144	0.002189	-1.23017	down
srsf5b	834	843	646	148	245	141	2.7477	2.95735	2.7265	0.516029	1.05853	0.643272	1.27272e-15	1.50991e-12	-2.20139	down
ssx2ipa	139	66	60	24	35	28	0.530235	0.268084	0.293207	0.096889	0.175088	0.147905	0.000264	0.003414	-1.61504	down
st18	65	42	43	7	2	5	0.03915	0.026936	0.033178	0.004462	0.00158	0.00417	5.57037e-07	3.06723e-05	-3.39685	down
stard9	643	402	368	195	94	125	0.341547	0.227372	0.250413	0.109618	0.065479	0.091944	0.000111	0.00181	-1.71885	down
stip1	962	705	682	989	7812	3120	2.76939	2.16108	2.51515	3.01311	29.4921	12.4376	9.36072e-05	0.001613	2.17514	up
stk40	164	80	62	165	364	292	0.215485	0.111927	0.10436	0.229439	0.627203	0.531286	0.000705	0.007078	1.39799	up
stmp1	479	385	315	618	1229	783	7.86823	6.73403	6.6286	10.7433	26.4745	17.8105	5.02802e-05	0.001009	1.0831	up
stt3b	1105	986	894	1667	3690	2121	0.293041	0.278429	0.30372	0.467855	1.28329	0.778894	1.10725e-05	0.000305	1.22526	up
sugt1	765	548	610	1080	4597	1438	0.8991	0.685803	0.918429	1.34332	7.08524	2.34033	0.000176	0.002536	1.72567	up
swap70a	136	163	55	40	47	22	0.254143	0.324338	0.131665	0.079106	0.115178	0.056929	0.000957	0.008958	-1.74508	down
syvn1	722	646	657	1301	1715	1988	0.989766	0.942975	1.1538	1.88748	3.08314	3.77384	1.2374e-05	0.000333	1.26103	up
tada2a	193	113	109	59	77	42	0.396721	0.247331	0.287028	0.128348	0.207564	0.11955	0.000597	0.006246	-1.25421	down
tank	60	46	39	11	11	15	0.27042	0.220758	0.225176	0.052467	0.065015	0.093616	0.000119	0.001894	-1.98668	down
tarbp1	15	9	5	19	313	180	0.025901	0.016547	0.01106	0.03472	0.708753	0.43039	1.11477e-06	5.21423e-05	4.02204	up
tardbpb	714	450	413	882	3862	1894	3.38654	2.2727	2.50944	4.42727	24.0217	12.4397	1.05071e-05	0.000291	1.9571	up
tars1	173	132	164	166	1401	560	0.24519	0.199207	0.297763	0.248986	2.60393	1.09905	0.000689	0.006972	1.99465	up
tasor2	1015	704	541	204	334	422	0.97649	0.721186	0.666759	0.207702	0.421388	0.562194	0.000582	0.006139	-1.25147	down
tbc1d15	1784	1396	1742	2251	6457	3357	1.42292	1.18561	1.77993	1.90007	6.75382	3.70774	0.000874	0.00838	1.16669	up
tbc1d17	1548	1280	1254	2856	4095	3105	4.03399	3.55178	4.18631	7.87647	13.9943	11.2046	4.09705e-10	8.91109e-08	1.24313	up
tbca	2930	2769	2017	1135	1062	906	4.79676	4.82698	4.23015	1.96646	2.28002	2.0539	3.3688e-06	0.000121	-1.33554	down
tbl2	124	82	76	145	1514	517	0.3278	0.23082	0.257378	0.405663	5.24864	1.89256	1.18131e-05	0.000323	2.77202	up
tbx2b	2721	1661	1967	894	1109	815	6.32666	4.11233	5.85895	2.19985	3.38151	2.62407	9.2399e-07	4.47835e-05	-1.20563	down
tbxas1	1219	812	1065	1636	5445	2217	2.45923	1.74431	2.75242	3.49292	14.4055	6.19346	0.000264	0.003414	1.44883	up
tcea1	208	185	189	294	630	357	0.632893	0.599393	0.736713	0.946725	2.51386	1.50421	0.000577	0.006096	1.03597	up
tcf20	533	499	447	141	197	116	0.715177	0.712951	0.768358	0.200224	0.346646	0.215534	6.17335e-11	2.01406e-08	-1.77327	down
tcima	3954	2115	1522	6048	13987	5512	93.1535	53.0573	45.9353	150.794	432.136	179.822	2.38874e-05	0.000555	1.68657	up
tdrkh	80	69	71	113	334	262	0.068471	0.062884	0.077848	0.102354	0.374884	0.310521	0.00012	0.001899	1.58868	up
tenm3	591	267	436	212	176	133	0.048869	0.023509	0.046185	0.018552	0.019085	0.015229	0.000906	0.008635	-1.3107	down
terf1	36	39	48	0	7	6	0.161178	0.185926	0.275305	0	0.041099	0.037199	3.02077e-05	0.000663	-3.37821	down
tespa1	90	63	54	9	33	21	0.199547	0.148736	0.153379	0.021118	0.095951	0.064476	0.000361	0.004282	-1.80021	down
tet2	982	825	706	270	517	287	0.699673	0.625907	0.644404	0.20359	0.483067	0.283164	8.20733e-07	4.07246e-05	-1.30904	down
tet3	1150	783	916	511	513	308	0.630812	0.457337	0.643676	0.296642	0.369023	0.233951	0.000396	0.004605	-1.1294	down
tfg	517	413	439	1056	2590	1707	0.734146	0.624474	0.798594	1.58696	4.82309	3.35658	1.29462e-09	2.37954e-07	1.86937	up
thoc3	155	103	97	200	318	299	0.32154	0.227517	0.257778	0.439079	0.865096	0.858909	0.000121	0.001916	1.16625	up
thrb	727	528	647	233	475	228	0.105002	0.081202	0.119712	0.035615	0.089968	0.045601	0.000283	0.003558	-1.12275	down
timm13	75	57	72	61	692	296	1.0224	0.827381	1.25736	0.88003	12.3708	5.58756	0.000965	0.008992	2.17324	up
timm17a	980	849	652	1284	3105	2082	3.78878	3.49505	3.22917	5.25349	15.7423	11.1462	2.73228e-05	0.000616	1.29635	up
timm22	88	50	62	107	283	138	0.744601	0.450488	0.672051	0.958152	3.14023	1.61693	0.001094	0.009905	1.30415	up
tinf2	35	19	28	41	153	111	0.109379	0.063226	0.112097	0.1356	0.627035	0.480354	0.000696	0.007029	1.79849	up
tlcd4b	221	163	163	28	39	25	0.152597	0.119843	0.144182	0.020461	0.035314	0.023904	3.43666e-15	3.20346e-12	-2.624	down
tmcc1b	62	53	36	139	194	150	0.087948	0.080054	0.06542	0.20867	0.360887	0.294646	6.5463e-07	3.45867e-05	1.63471	up
tmco1	784	639	530	949	2099	1436	2.02658	1.75882	1.75506	2.59611	7.1153	5.14013	8.57721e-05	0.00151	1.11987	up
tmed10	3941	3834	2779	6842	12950	8431	16.0972	16.6751	14.5413	29.5759	69.3663	47.6866	2.67264e-07	1.71813e-05	1.33844	up
tmed3	1202	1403	928	2859	3513	2872	8.45297	10.5059	8.36031	21.2779	32.3979	27.968	1.26243e-06	5.7806e-05	1.33414	up
tmed5	410	317	315	648	1066	738	2.285	1.88119	2.24896	3.82196	7.79099	5.69548	2.64689e-07	1.71813e-05	1.16949	up
tmem108	115	67	122	25	35	36	0.068383	0.042422	0.092935	0.015733	0.027293	0.029643	9.63334e-05	0.001641	-1.71553	down
tmem120b	76	72	28	119	687	492	0.259261	0.261534	0.122363	0.429616	3.07336	2.32413	3.05629e-06	0.000114	2.78275	up
tmem126a	72	37	30	79	405	238	1.07868	0.590251	0.575775	1.25256	7.95702	4.93755	3.36692e-05	0.000731	2.28807	up
tmem131	1888	1239	1533	2428	6113	3152	1.34673	0.941073	1.40085	1.83289	5.7183	3.11342	0.000142	0.00217	1.22291	up
tmem147	188	133	134	181	768	416	0.967823	0.729058	0.883715	0.986112	5.18481	2.96554	0.001078	0.009797	1.4621	up
tmem150b	180	100	149	302	654	327	0.861634	0.50971	0.913705	1.52991	4.10546	2.16756	2.14809e-05	0.000512	1.48836	up
tmem161b	73	63	101	100	1361	482	0.093896	0.086286	0.166424	0.136124	2.29571	0.858509	5.89508e-05	0.00114	2.80451	up
tmem165	949	871	579	1120	3803	2282	2.37229	2.31842	1.85417	2.96298	12.467	7.8993	0.000185	0.002618	1.47782	up
tmem179ba	322	257	196	102	113	142	1.07955	0.917472	0.841808	0.361907	0.49682	0.659246	0.000718	0.007191	-1.12957	down
tmem208	769	627	596	991	1678	1824	5.10299	4.43035	5.06657	6.95955	14.6024	16.7608	0.000211	0.002915	1.1245	up
tmem220	36	43	35	9	4	6	0.449498	0.571698	0.559839	0.118926	0.065497	0.103741	8.49768e-05	0.001502	-2.60271	down
tmem248	1830	2059	1511	821	800	403	2.99532	3.58857	3.1683	1.42215	1.71718	0.913418	8.35763e-05	0.001486	-1.46662	down
tmem251	182	95	112	271	475	311	1.54534	0.858911	1.21826	2.43518	5.28907	3.65666	6.10079e-06	0.00019	1.39311	up
tmem254	257	259	196	432	1399	422	0.622388	0.667883	0.60807	1.10719	4.44303	1.41518	0.000597	0.006246	1.50734	up
tmem30aa	575	612	514	1059	1841	901	2.54769	2.88737	2.9175	4.96573	10.6971	5.52809	0.000333	0.004044	1.06021	up
tmem33	535	420	451	784	2972	1386	1.2796	1.06965	1.38187	1.98448	9.32189	4.59047	2.167e-05	0.000515	1.73122	up
tmem41b	205	220	187	213	2173	1076	0.585173	0.668691	0.683819	0.643456	8.13436	4.25319	0.000179	0.002564	2.31666	up
tmem70	136	95	95	225	309	219	0.758645	0.564281	0.67888	1.32829	2.26043	1.69167	1.67491e-05	0.000421	1.16232	up
tmem71	52	89	35	14	8	13	0.081772	0.149027	0.070508	0.023299	0.016498	0.028309	0.000226	0.003073	-2.3447	down
tmem86b	280	93	252	591	2603	569	4.09663	1.44885	4.72323	9.15094	49.9432	11.528	4.67562e-05	0.000956	2.41931	up
tmem97	19	16	17	52	196	68	0.184474	0.165415	0.211447	0.534312	2.49558	0.914246	8.76312e-06	0.000254	2.44968	up
tmod1	45	67	40	0	12	0	0.051582	0.081777	0.058737	0	0.018038	0	0.000386	0.004528	-3.94472	down
tmpoa	61	40	88	170	329	178	0.029926	0.020895	0.055306	0.088263	0.211665	0.120924	7.05372e-05	0.001313	1.72469	up
tnfsf10	571	611	599	173	49	114	1.0081	1.14863	1.35476	0.323238	0.113448	0.278704	1.56198e-05	0.000399	-2.3685	down
tnrc6c2	527	493	455	175	314	199	0.208994	0.208182	0.231156	0.073446	0.1633	0.109282	5.65833e-06	0.000181	-1.1847	down
tomm40l	246	124	181	207	1725	614	1.14276	0.613358	1.07713	1.01765	10.5085	3.94967	0.00063	0.006497	2.03957	up
tor3a	367	220	192	405	920	498	1.6377	1.04536	1.09759	1.91264	5.38383	3.07731	0.000472	0.00525	1.15773	up
tram1	1703	1398	1265	2568	3963	3616	6.32596	5.52956	6.01965	10.0952	19.305	18.5999	6.76298e-07	3.51621e-05	1.16667	up
trim110	83	129	203	22	23	16	0.434165	0.71852	1.36032	0.121789	0.157775	0.115896	1.58905e-07	1.19179e-05	-2.87399	down
trim2a	404	330	283	163	122	105	0.236963	0.206104	0.212645	0.101181	0.093841	0.085283	8.99395e-05	0.001567	-1.38684	down
trip11	373	305	244	508	1972	797	0.340238	0.296242	0.285124	0.490396	2.35893	1.00671	7.17357e-05	0.001328	1.69244	up
tspan15	1706	1986	1559	550	474	427	0.999199	1.23858	1.16974	0.340914	0.36407	0.346316	3.61225e-09	5.41837e-07	-1.88988	down
tsr1	368	217	299	442	1776	1156	0.830747	0.521619	0.864693	1.05597	5.25772	3.61369	4.28811e-05	0.000895	1.82092	up
ttc1	134	127	136	273	482	304	0.378907	0.382387	0.492647	0.816958	1.78734	1.19035	4.55391e-06	0.000152	1.32419	up
ttll12	318	179	255	366	1988	815	0.090767	0.054403	0.093242	0.110558	0.744131	0.322129	0.000141	0.002161	1.92331	up
tusc3	890	811	505	3412	4269	1904	0.23132	0.224448	0.168145	0.938515	1.45507	0.68527	7.54636e-09	1.01157e-06	2.06824	up
txn2	438	353	382	743	960	877	0.610052	0.523528	0.681594	1.09519	1.75347	1.69147	4.89577e-06	0.000161	1.09018	up
txnrd2.2	67	37	35	76	606	190	0.057078	0.033563	0.038197	0.06852	0.677016	0.224139	6.48303e-05	0.00123	2.4905	up
txnrd3	1148	822	566	1555	2698	1519	1.33507	1.0179	0.843232	1.91382	4.11468	2.44619	0.000124	0.001957	1.13342	up
uap1	206	246	129	390	1734	849	0.398588	0.506833	0.319754	0.798603	4.39987	2.27477	4.6249e-06	0.000153	2.21052	up
ube2g1b	1587	1043	859	1703	3125	2875	5.55218	3.88547	3.8499	6.30537	14.3374	13.9282	0.000245	0.003244	1.107	up
ube2m	153	143	120	220	432	352	0.627674	0.624671	0.630657	0.955157	2.32413	1.99967	9.30398e-05	0.001609	1.19669	up
ube2o	119	68	104	29	50	36	0.092247	0.056129	0.103279	0.023791	0.050829	0.038644	0.000397	0.004609	-1.40228	down
ubiad1	129	165	155	315	558	271	0.738886	1.00634	1.13734	1.90945	4.19136	2.14946	0.000479	0.005303	1.23146	up
ubr7	283	250	281	462	668	592	0.244354	0.229851	0.31082	0.422168	0.756386	0.707827	0.000112	0.001818	1.0173	up
ubxn4	926	602	872	1502	2264	1781	1.47138	1.01855	1.775	2.52576	4.71761	3.91876	2.06521e-05	0.000495	1.14732	up
uck2b	317	274	220	365	987	833	0.926592	0.85281	0.8238	1.1291	3.78338	3.37168	0.000274	0.003479	1.34889	up
uckl1b	407	371	330	85	182	161	0.485631	0.471366	0.504424	0.107335	0.284785	0.266017	9.74223e-06	0.000275	-1.44737	down
ucp2	118	62	398	1	5	1	0.707312	0.395725	3.0562	0.006344	0.039304	0.0083	6.53325e-12	2.59268e-09	-6.57397	down
ufsp2	493	432	347	617	1055	1289	2.30555	2.15122	2.07887	3.05368	6.47015	8.34744	0.000683	0.006936	1.17755	up
ugdh	368	319	194	902	5585	2345	1.57439	1.45321	1.06325	4.08396	31.3344	13.8925	1.72022e-09	3.03363e-07	3.17671	up
uggt1	675	642	594	2085	6867	4395	0.504873	0.511312	0.56916	1.65042	6.73564	4.55207	1.35613e-12	6.80673e-10	2.6824	up
unc13d	125	85	71	30	21	36	0.208151	0.150716	0.151459	0.052869	0.045859	0.083012	0.000319	0.003897	-1.6698	down
unc50	249	227	219	367	1587	623	0.860263	0.835084	0.969272	1.34186	7.19022	2.98052	0.000128	0.002005	1.72863	up
uox	35111	51383	26605	12390	884	2026	152.11	237.032	147.655	56.8062	5.02227	12.1542	0.001049	0.009584	-2.78106	down
upb1	2453	3416	2083	1266	1407	1161	6.12503	9.08241	6.663	3.34545	4.60722	4.01435	0.000585	0.006151	-1.10883	down
usp19	325	307	256	489	1140	577	0.27945	0.281081	0.281988	0.444979	1.28546	0.687019	0.00013	0.002021	1.20418	up
utp18	405	246	274	366	1354	971	0.621202	0.401777	0.538391	0.594112	2.72351	2.06238	0.000704	0.007078	1.44879	up
vapal	1265	836	869	1870	2572	1771	1.09253	0.768812	0.961459	1.7092	2.91303	2.11803	5.15433e-06	0.000168	1.02199	up
vars1	637	400	390	636	2368	1297	1.10713	0.740272	0.868346	1.16984	5.39727	3.12155	0.000278	0.003515	1.48673	up
vps28	698	564	480	766	1880	1192	3.13025	2.69324	2.75762	3.63548	11.0564	7.40238	0.000607	0.006332	1.05013	up
wars2	2	0	6	20	94	63	0.001739	0	0.006685	0.018407	0.107205	0.075869	6.18362e-06	0.000191	4.3069	up
wdr12	372	327	268	471	1450	923	1.57903	1.47797	1.45731	2.11581	8.07138	5.42526	8.04996e-05	0.001451	1.45021	up
wdr33	156	83	51	336	381	387	0.078416	0.044425	0.032841	0.178743	0.251154	0.269379	9.83817e-07	4.65174e-05	1.95206	up
wdr36	107	19	100	300	775	732	0.113151	0.021394	0.135471	0.335743	1.07476	1.07191	1.31253e-06	5.92682e-05	2.93966	up
wdr46	156	50	70	93	646	510	0.426702	0.145627	0.245283	0.269211	2.31721	1.93171	0.000872	0.008364	2.11648	up
wdr5	61	41	46	77	199	134	0.110228	0.078889	0.106485	0.147252	0.471571	0.335303	0.000499	0.005445	1.38368	up
wdr75	144	98	138	165	1189	802	0.130857	0.094827	0.160651	0.158682	1.41694	1.00921	4.32857e-05	0.000899	2.36341	up
wipi2	787	589	712	1431	1465	1438	2.76846	2.20623	3.20858	5.32736	6.75825	7.00477	0.000142	0.002163	1.02359	up
wnt9a	65	35	36	6	14	5	0.087073	0.049924	0.061779	0.008506	0.024594	0.009275	2.83638e-05	0.000632	-2.50917	down
xpr1a	175	170	285	30	90	72	0.062388	0.064534	0.130161	0.011319	0.042077	0.035544	0.000138	0.00211	-1.84697	down
xrcc4	1576	1312	1393	669	598	719	0.719757	0.638023	0.814987	0.323344	0.35815	0.454706	0.000154	0.00229	-1.12593	down
yipf2	325	232	330	364	1442	1100	1.27285	0.967504	1.65568	1.5087	7.40613	5.96564	0.000525	0.005661	1.59407	up
yipf6	1321	986	1027	1684	4150	2500	6.64875	5.28429	6.62182	8.96993	27.3917	17.4241	4.48231e-05	0.000923	1.2254	up
ylpm1	103	57	106	314	523	377	0.068405	0.040309	0.090184	0.220695	0.4555	0.34671	1.28674e-09	2.37954e-07	2.11811	up
ythdf3	203	145	162	256	569	356	0.502657	0.382311	0.513879	0.67085	1.84766	1.22067	0.000243	0.003231	1.12409	up
zbtb45	113	103	113	12	20	5	0.133666	0.129733	0.171234	0.015022	0.031025	0.00819	1.26013e-10	3.49887e-08	-3.25364	down
zbtb7b	70	36	37	7	21	13	0.076457	0.041869	0.051772	0.008091	0.03008	0.019662	0.000802	0.007838	-1.86192	down
zc3h13	176	118	105	209	432	265	0.306178	0.218583	0.234003	0.384784	0.985551	0.638381	0.000317	0.003883	1.11538	up
zdhhc23b	143	105	116	192	415	274	0.58331	0.456063	0.606165	0.828846	2.21996	1.5477	0.000132	0.002038	1.19088	up
zfpl1	381	316	319	475	1684	1165	2.08147	1.83825	2.23257	2.7463	12.0648	8.8134	8.12848e-05	0.001455	1.59682	up
zfpm2a	386	268	336	123	89	112	0.069136	0.051112	0.077095	0.023315	0.020904	0.027778	9.81191e-06	0.000275	-1.61324	down
zgc:101583	310	232	173	258	1072	928	1.5497	1.23494	1.1079	1.36495	7.02772	6.42401	0.001059	0.009655	1.5785	up
zgc:112052	59	26	24	95	486	357	0.918376	0.430937	0.478574	1.56495	9.92061	7.695	1.1623e-07	9.19273e-06	3.0377	up
zgc:113263	99	74	61	18	41	31	0.059797	0.047594	0.0472	0.011506	0.032476	0.025929	0.000585	0.006151	-1.44095	down
zgc:123258	585	555	568	1235	1576	896	1.07221	1.08316	1.33365	2.39553	3.78804	2.27408	0.000214	0.002953	1.04588	up
zgc:123305	733	730	511	112	53	19	1.4435	1.53076	1.28915	0.233421	0.136874	0.051813	1.96003e-08	2.11392e-06	-3.40581	down
zgc:136439	108	100	67	141	417	220	1.28275	1.26471	1.01944	1.77233	6.49511	3.61836	0.000488	0.005361	1.39175	up
zgc:162608	5504	6815	5070	14435	51226	28705	70.3089	92.698	82.9678	195.145	858.136	507.764	1.70661e-08	1.90352e-06	2.29643	up
zgc:64106	11654	9272	9604	4747	2793	3029	14.912	12.633	15.7428	6.42821	4.68669	5.36702	6.01864e-05	0.001158	-1.51728	down
zgc:92907	380	246	245	426	862	589	3.66176	2.52414	3.02441	4.34435	10.893	7.85947	0.000219	0.003	1.04362	up
zmat1	379	448	364	119	132	147	1.13352	1.42673	1.39464	0.376659	0.517725	0.608809	4.64517e-07	2.6355e-05	-1.62963	down
zmp:0000000991	427	313	239	167	169	89	0.732576	0.571797	0.525282	0.303215	0.380229	0.21144	0.000896	0.008545	-1.22509	down
zmp:0000001082	192	178	208	67	125	74	0.143701	0.141857	0.19943	0.053069	0.122688	0.076694	0.000228	0.003084	-1.21831	down
zmpste24	165	165	114	248	1329	393	0.701353	0.746808	0.620764	1.11561	7.40817	2.31322	0.000182	0.002591	1.96987	up
znf148	283	270	198	86	174	113	0.794236	0.806862	0.711865	0.255429	0.640392	0.439151	0.000448	0.005044	-1.09021	down
znf16l	91	73	128	31	37	38	0.511488	0.436907	0.921666	0.184402	0.272728	0.295767	0.000669	0.006819	-1.52841	down
znf292a	207	200	151	38	71	48	0.410266	0.422083	0.383391	0.079706	0.184539	0.131737	7.63284e-09	1.01157e-06	-1.90369	down
znf292b	472	416	316	162	248	175	0.338806	0.317962	0.29058	0.123065	0.23345	0.173948	1.98525e-05	0.000481	-1.09821	down
znf362a	71	59	48	9	16	13	0.076952	0.068091	0.066646	0.010323	0.022741	0.019511	1.6729e-06	7.15781e-05	-2.28278	down
znf362b	41	92	50	10	7	4	0.083994	0.20069	0.131221	0.021681	0.018806	0.011347	2.79552e-06	0.000107	-3.19268	down
znf462	1045	600	668	374	386	328	0.515085	0.31491	0.421802	0.195094	0.249507	0.223876	0.000118	0.001885	-1.09664	down
znf512b	342	321	202	130	92	94	0.242046	0.241908	0.183144	0.09737	0.085387	0.092124	0.000186	0.002629	-1.44753	down
znf592	321	370	328	110	156	176	0.786132	0.964861	1.02904	0.285097	0.501013	0.596864	0.000164	0.002411	-1.26726	down
znf618	193	122	111	33	98	35	0.119292	0.080295	0.087891	0.021586	0.079435	0.029957	0.00102	0.009357	-1.46286	down
zpr1	190	95	112	167	1181	733	2.59443	1.38129	1.95918	2.41331	21.1481	13.86	6.96155e-05	0.001298	2.27979	up

## Sheet: Kidney.DEG.final
ID	K_rep1_Count	K_rep2_Count	K_rep3_Count	TK_rep1_Count	TK_rep2_Count	TK_rep3_Count	K_rep1_FPKM	K_rep2_FPKM	K_rep3_FPKM	TK_rep1_FPKM	TK_rep2_FPKM	TK_rep3_FPKM	pValue	FDR	log2FC	regulated
LOC120543770	246	126	19	1639	1581	4146	2.80921	1.64065	0.250598	19.7069	24.0522	62.652	7.11006e-05	0.002348	3.62827	up
LOC120543879	186	14958	188	209	174	143	0.334381	30.6618	0.390357	0.395609	0.416726	0.34019	1.83442e-05	0.000723	-5.65356	down
LOC120543890	51	86	38	785	237	1128	0.013909	0.026744	0.01197	0.22542	0.08611	0.407097	5.03069e-05	0.001748	3.02034	up
LOC120543892	28	85	16	2433	838	10975	0.174573	0.604272	0.115216	15.9717	6.96041	90.548	9.82935e-10	1.71517e-07	6.17535	up
LOC120543973	449	1123	213	26	47	12	15.2445	43.4752	8.35259	0.92946	2.12587	0.539143	5.06703e-09	7.11832e-07	-5.0364	down
LOC120544164	113	1897	100	89	64	67	1.04507	20.0045	1.06817	0.866655	0.78853	0.819967	0.000217	0.005661	-4.02498	down
LOC120544521	138	1021	206	93	42	108	0.250313	2.11167	0.431566	0.177614	0.101491	0.259229	0.000405	0.009449	-3.1752	down
LOC120544560	36	4611	43	44	30	42	0.18725	27.347	0.258323	0.240969	0.20788	0.289084	1.03048e-05	0.000456	-6.1246	down
LOC120544565	35	72	56	8	2	11	1.14825	2.69337	2.12193	0.276344	0.087412	0.477548	0.000128	0.003681	-3.48635	down
LOC120544566	88	172	65	9	9	5	1.81115	4.03641	1.54511	0.195031	0.246767	0.136175	5.60884e-08	5.81111e-06	-4.43733	down
LOC120544567	46	168	34	11	4	11	0.894342	3.72435	0.763484	0.22518	0.103604	0.283005	5.97675e-05	0.002018	-3.94321	down
LOC120544568	208	232	173	30	61	39	4.34094	5.52082	4.17005	0.659223	1.69599	1.07706	1.3111e-05	0.000554	-2.73217	down
LOC120544570	26	179	52	5	5	3	0.855205	6.71344	1.97549	0.173164	0.219099	0.130579	1.70555e-06	0.000104	-4.94848	down
LOC120544571	119	113	92	29	18	13	3.91421	4.23809	3.4951	1.00435	0.788755	0.565843	2.70401e-06	0.000153	-3.00216	down
LOC120544574	118	223	108	6	7	9	3.78293	8.15166	3.99894	0.202529	0.298963	0.381808	9.22821e-11	2.39025e-08	-4.9142	down
LOC120544578	40	172	207	11	9	4	0.166191	0.81484	0.99333	0.048121	0.049815	0.021992	2.36285e-08	2.79779e-06	-4.58094	down
LOC120544925	368	705	190	28	48	82	2.58636	5.6497	1.5423	0.2072	0.449423	0.762625	6.10949e-06	0.000294	-3.5816	down
LOC120545040	68	67	91	540	324	443	0.008495	0.009543	0.013129	0.071026	0.05392	0.07323	1.21836e-06	7.97433e-05	2.05641	up
LOC120545257	1039	993	2483	6450	5109	4802	0.311443	0.339397	0.859636	2.0357	2.0402	1.90476	7.39058e-05	0.002402	1.48958	up
LOC120545292	9	931	38	5	14	1	0.023733	2.79936	0.115737	0.013883	0.049183	0.00349	1.13067e-05	0.000493	-6.32695	down
LOC120545462	23	459	475	13	9	7	0.042032	0.956453	1.00259	0.025014	0.021911	0.016928	1.22859e-08	1.59112e-06	-5.51263	down
LOC120545482	19336	65963	31091	3613	3463	3169	16.0742	62.5258	29.852	3.16244	3.83521	3.48612	6.77823e-11	1.84201e-08	-4.08563	down
LOC120545695	94	141	81	0	7	1	0.072883	0.124656	0.072537	0	0.007231	0.001026	1.98367e-07	1.72164e-05	-5.77933	down
LOC120545708	147	756	237	80	106	44	0.165396	0.969894	0.307986	0.094774	0.158886	0.065511	0.000312	0.007631	-2.93014	down
LOC120545744	0	1	0	452	2481	250	0	0.028443	0	11.8717	82.4488	8.25242	3.33483e-13	1.90626e-10	11.1535	up
LOC120545790	85	9963	148	120	117	148	0.064046	8.55967	0.128798	0.095201	0.117444	0.147567	4.22741e-05	0.001504	-5.48659	down
LOC120545835	128	11573	134	115	135	121	0.38293	39.4776	0.463009	0.362241	0.538042	0.479017	1.71336e-05	0.000689	-5.75402	down
LOC120545849	55	10056	94	76	75	79	0.107877	22.49	0.212947	0.156954	0.195976	0.205046	8.65734e-06	0.000396	-6.24035	down
LOC120546016	108	167	178	38	27	30	0.244718	0.431473	0.46584	0.09066	0.081504	0.089954	3.05719e-07	2.49613e-05	-2.74375	down
LOC120546239	8	4	8	88	94	125	0.03607	0.020564	0.041661	0.417766	0.564626	0.745807	1.34006e-06	8.51035e-05	3.52625	up
LOC120546242	598	1027	472	30	19	23	0.154623	0.302788	0.140958	0.008167	0.006545	0.00787	8.90038e-19	2.10774e-15	-5.4743	down
LOC120546304	14	90	50	0	0	0	0.158585	1.16244	0.654153	0	0	0	2.24228e-07	1.916e-05	-8.67858	down
LOC120546629	622	1134	615	332	226	273	1.89168	3.93246	2.16026	1.06313	0.915667	1.09869	0.000144	0.003996	-2.0978	down
LOC120546952	1	1	5	126	97	99	0.015219	0.017354	0.08789	2.01908	1.96669	1.99381	7.13415e-09	9.77379e-07	5.17153	up
LOC120547237	159	10976	173	83	111	94	0.783365	61.6604	0.984438	0.430562	0.728556	0.612846	3.29466e-06	0.000178	-6.04282	down
LOC120547572	972	1934	501	38	25	23	10.7692	24.4325	6.41106	0.443293	0.369003	0.33721	4.82217e-17	7.267e-14	-5.97949	down
LOC120547834	4011	4210	1879	956	781	1239	71.3973	85.4489	38.6305	17.9175	18.5205	29.1848	8.84951e-05	0.002784	-2.34995	down
LOC120547975	579	1341	670	99	87	33	0.599681	1.58367	0.801478	0.107961	0.120042	0.045228	3.49428e-10	7.24058e-08	-4.16988	down
LOC120548049	146	148	140	65	58	46	1.3698	1.58329	1.51707	0.642107	0.724943	0.571106	0.000326	0.007888	-1.87733	down
LOC120548051	316	578	313	31	25	14	3.95498	8.24859	4.52456	0.408516	0.41684	0.231868	1.03488e-13	7.14801e-11	-4.7028	down
LOC120548087	3223	17573	7721	1278	678	955	1.64283	10.2134	4.54548	0.685887	0.460398	0.644156	3.51291e-08	3.96146e-06	-3.91198	down
LOC120548339	1306	1913	930	201	168	113	4.41932	7.38112	3.63471	0.716141	0.757345	0.505995	1.04029e-10	2.57387e-08	-3.70974	down
LOC120548583	2811	2562	1882	836	825	826	76.9506	79.9697	59.5039	24.0962	30.0869	29.9218	1.83593e-05	0.000723	-2.08401	down
LOC120548631	514	2657	1004	111	26	63	0.209465	1.23463	0.47256	0.047628	0.014115	0.033974	1.7146e-10	3.89354e-08	-5.06488	down
LOC120548635	3584	16730	8950	828	753	848	5.69404	30.3071	16.4229	1.38508	1.59375	1.78281	3.63486e-10	7.43889e-08	-4.14789	down
LOC120548637	25	143	97	0	2	1	0.10758	0.701657	0.482103	0	0.011466	0.005694	4.62822e-08	5.01451e-06	-6.93852	down
LOC120548647	32	141	75	12	4	6	0.264775	1.33028	0.716744	0.104544	0.044092	0.065695	5.16401e-06	0.000256	-4.11348	down
LOC120548816	596	1307	582	11	138	34	9.57169	23.9339	10.7954	0.186005	2.95253	0.722566	5.5258e-06	0.000272	-4.24614	down
LOC120548971	40	284	373	35	42	48	0.064766	0.524324	0.697542	0.059668	0.090596	0.102845	0.000326	0.007888	-2.85696	down
LOC120549285	15	1641	30	25	31	17	0.049422	6.16503	0.114164	0.086729	0.136071	0.07412	9.60966e-05	0.002966	-5.29333	down
LOC120549475	1269	9586	4573	1131	724	947	1.39105	11.9816	5.78972	1.30537	1.05729	1.37369	4.28978e-05	0.001523	-3.05522	down
LOC120549656	13261	45655	21077	4357	2967	3811	75.5298	296.501	138.652	26.1289	22.513	28.7235	4.71993e-08	5.06702e-06	-3.44266	down
LOC120549761	11819	52225	6837	5217	2295	1508	33.8259	170.429	22.6001	15.721	8.75033	5.71119	1.68938e-05	0.000682	-3.75022	down
LOC120550021	2788	264201	4482	2067	2100	2205	28.8074	3112.73	53.4883	22.4876	28.907	30.1492	2.27249e-06	0.000134	-6.17423	down
LOC120550594	1	1	9	56	48	79	0.013555	0.015456	0.140906	0.799264	0.866813	1.41708	0.000223	0.005793	3.82965	up
LOC120550599	1846	2835	1093	185	216	56	6.06722	10.6244	4.14909	0.640207	0.945768	0.243558	1.97217e-09	3.17405e-07	-4.27856	down
LOC120550617	344	357	914	2725	1949	2933	0.254802	0.301515	0.781927	2.12521	1.92322	2.87484	1.11879e-05	0.000489	1.88711	up
LOC120550666	11216	23877	9996	6298	4426	4377	16.2831	39.5253	16.7611	9.62705	8.56021	8.40878	0.000195	0.005178	-2.19821	down
LOC120550958	407	258	912	87	85	83	1.10792	0.800809	2.86737	0.249358	0.308252	0.298984	6.9068e-10	1.33132e-07	-2.95024	down
LOC120551099	38	60	37	4	6	0	0.242417	0.436442	0.272619	0.026868	0.050992	0	0.000129	0.003681	-4.31492	down
LOC120551134	90	250	86	17	16	9	0.329783	1.04453	0.363964	0.065588	0.078105	0.04364	6.40348e-07	4.67624e-05	-3.97271	down
LOC120551137	1668	3723	1966	874	625	685	4.54301	11.5621	6.18452	2.5064	2.26778	2.46885	2.90479e-05	0.00108	-2.33851	down
LOC120551393	645	243	1072	5823	4152	8815	3.62471	1.5571	6.95799	34.4549	31.0845	65.553	1.28793e-07	1.19274e-05	2.93666	up
LOC120551416	10	87	54	1967	3745	521	0.025337	0.251349	0.158027	5.24755	12.6411	1.74685	8.25103e-08	8.14151e-06	4.85931	up
LOC120551635	76	15	93	566	375	347	0.070218	0.015802	0.099242	0.55061	0.461574	0.424251	0.000142	0.003965	2.42113	up
LOC120551717	86	266	92	5	3	2	0.18629	0.657005	0.230173	0.011404	0.008657	0.005733	3.63228e-11	1.11504e-08	-6.12428	down
LOC120551738	1579089	2212808	991658	106844	107913	72143	28985.5	46314.1	21023.8	2064.97	2638.88	1752.36	4.957e-16	5.54804e-13	-4.65696	down
LOC120551814	266	670	302	141	140	109	1.17095	3.363	1.53546	0.653532	0.821028	0.634951	0.000385	0.009098	-2.25502	down
LOC120551935	18	17	41	783	602	1269	0.076137	0.081991	0.2003	3.48718	3.39228	7.10296	1.81297e-18	3.75671e-15	4.77175	up
LOC120552119	59	6662	115	49	61	45	0.093232	12.0036	0.209887	0.081527	0.128415	0.094098	3.0942e-06	0.000169	-6.21952	down
LOC120552202	787	1708	850	598	270	268	1.2913	3.19547	1.61081	1.0331	0.590185	0.581892	0.000295	0.007321	-2.19701	down
LOC120552222	2382	2874	2339	626	561	562	7.18472	9.8844	8.14842	1.98808	2.25426	2.24316	2.18418e-09	3.4483e-07	-2.64416	down
LOC120552247	2425	10214	5123	1053	739	883	1.59745	7.67195	3.89775	0.730354	0.648532	0.769717	3.36053e-07	2.66543e-05	-3.31716	down
LOC120552414	2068	7333	4190	731	440	531	5.90125	23.86	13.8096	2.19635	1.6727	2.00514	5.30978e-09	7.39666e-07	-3.57916	down
LOC120552471	169	281	223	1997	1215	4020	0.350762	0.665009	0.534572	4.3641	3.3595	11.041	2.46257e-06	0.000142	2.92882	up
LOC120552545	4122	15800	5653	1789	1117	1190	3.05077	13.3338	4.83232	1.39413	1.10136	1.16548	1.34506e-06	8.51035e-05	-3.28591	down
LOC120552569	52	57	84	462	509	451	0.001062	0.001327	0.001981	0.009934	0.013847	0.012187	1.10024e-08	1.44752e-06	2.45667	up
LOC120552600	735	1038	912	7531	10546	2325	0.025287	0.040719	0.036239	0.272805	0.483358	0.105849	0.000141	0.003954	2.41917	up
LOC120552621	97	288	176	69	49	35	0.390382	1.32162	0.818098	0.292387	0.262716	0.186398	0.000236	0.006034	-2.45091	down
LOC120552675	25929	68859	19531	2146	1327	1658	80.2173	242.906	69.7882	6.99041	5.46923	6.7877	3.01186e-14	2.3775e-11	-5.13809	down
LOC120552734	8	0	25	192	124	123	0.002451	0	0.008846	0.06193	0.050606	0.049862	0.000396	0.009306	3.49848	up
LOC120553054	357	507	199	58	67	115	10.8015	17.4912	6.95416	1.84772	2.70063	4.60438	8.33673e-05	0.002658	-2.71753	down
LOC120553082	50	75	39	1	5	2	1.85171	3.16708	1.66818	0.038994	0.246686	0.098014	2.2236e-06	0.000131	-4.88058	down
LOC120553268	72	305	261	61	30	55	0.050766	0.24521	0.212549	0.045286	0.02818	0.051317	0.000177	0.004737	-2.63935	down
LOC120553270	161	415	134	65	62	33	0.211476	0.621552	0.203289	0.089896	0.108492	0.057359	0.000161	0.004396	-2.78753	down
LOC120553346	240	712	294	112	45	113	1.06297	3.59572	1.50395	0.522299	0.265519	0.662286	7.19472e-05	0.002359	-2.82884	down
LOC120553360	1689	2417	854	43	70	67	30.494	49.7573	17.8081	0.817418	1.68366	1.60072	1.06515e-15	1.03865e-12	-5.36141	down
LOC120553361	869	1186	784	177	179	173	10.4076	16.196	10.8448	2.23199	2.85598	2.74177	4.97203e-09	7.10528e-07	-2.96572	down
LOC120553366	67	124	42	5	8	8	4.45979	9.41145	3.22897	0.350429	0.709418	0.70467	3.85766e-06	0.000201	-4.05788	down
LOC120553455	271	309	183	47	3	11	1.19588	1.55479	0.932702	0.218376	0.017636	0.064234	6.58156e-07	4.7852e-05	-4.35501	down
LOC120553474	729	1294	945	538	353	382	2.46749	4.9941	3.69432	1.91735	1.59175	1.71099	0.000309	0.007577	-1.77497	down
LOC120553495	103	264	128	2	3	9	0.20165	0.589332	0.289431	0.004123	0.007824	0.023316	2.17367e-10	4.6796e-08	-5.67771	down
LOC120553631	51	215	241	25	8	11	0.193492	0.930093	1.05605	0.099867	0.040435	0.055226	2.03502e-07	1.74791e-05	-4.03517	down
LOC120554038	21	4176	36	19	22	20	0.161945	36.7202	0.320647	0.154274	0.226019	0.204096	1.57976e-06	9.77155e-05	-6.87915	down
LOC120554052	51	80	47	6	10	15	0.836583	1.49632	0.890454	0.103629	0.21853	0.325601	0.000279	0.006971	-3.0357	down
LOC120554107	951	1602	835	485	393	403	1.78079	3.4205	1.8059	0.956234	0.980386	0.998604	0.000274	0.006864	-1.98615	down
LOC120554126	1464	4738	1373	209	75	62	1.18381	4.3685	1.28229	0.177942	0.080794	0.066342	7.75624e-12	2.85722e-09	-5.17663	down
LOC120554182	893	2298	1321	439	353	394	1.9417	5.6974	3.31749	1.00505	1.02254	1.13366	1.21297e-05	0.000524	-2.49045	down
LOC120554260	18721	50737	26376	3707	2580	3363	33.9598	104.944	55.2611	7.08025	6.23488	8.0727	2.40763e-11	8.14516e-09	-3.89376	down
LOC120554345	11142	7530	2639	130	73	91	66.6106	51.3299	18.2219	0.818303	0.581401	0.719909	1.48721e-23	8.21785e-20	-6.82856	down
LOC120554348	7532	8874	6061	3368	2377	2445	29.5238	39.6621	27.4398	13.9003	12.4126	12.6822	1.81513e-05	0.000722	-2.02441	down
LOC120554379	774	4096	2016	519	357	411	0.806833	4.86853	2.42721	0.56964	0.495774	0.566945	1.33733e-05	0.000561	-3.01005	down
LOC120554441	521	1204	491	246	206	182	0.483556	1.27418	0.526339	0.2404	0.254712	0.22353	0.000104	0.003123	-2.4163	down
LOC120554531	789	2793	1819	570	453	518	0.393696	1.58909	1.04831	0.299467	0.30113	0.342034	9.26014e-05	0.002875	-2.35014	down
LOC120554726	1647	4878	2843	448	235	425	1.4843	5.01261	2.95923	0.425104	0.282142	0.506841	1.70466e-09	2.79783e-07	-3.6537	down
LOC120555327	94	359	809	23	63	83	0.031485	0.13711	0.312969	0.008111	0.028112	0.036789	9.72813e-05	0.002981	-3.1411	down
LOC120555396	218	76	223	1560	557	1044	0.135347	0.053802	0.159908	1.01978	0.460701	0.857725	0.00011	0.003268	2.14892	up
LOC120555535	222	55	489	68	61	27	0.751618	0.212326	1.91218	0.242406	0.275136	0.120966	0.000427	0.009827	-2.58811	down
LOC120555542	102	70	49	13	17	8	0.761517	0.595899	0.422523	0.102191	0.169084	0.079036	7.18968e-05	0.002359	-3.09098	down
LOC120555694	32	600	76	40	17	16	0.084916	1.81546	0.232931	0.111761	0.060098	0.056184	0.000168	0.004526	-4.05305	down
LOC120555924	0	3	13	134	68	98	0	0.013367	0.058673	0.551332	0.353997	0.506757	0.000104	0.003123	3.95929	up
LOC120556225	11978	49427	16644	2101	1698	1306	28.9458	136.195	46.4551	5.34586	5.46652	4.17638	5.84334e-11	1.64695e-08	-4.5738	down
LOC120556236	53	153	56	0	3	8	0.224933	0.740395	0.274498	0	0.016962	0.044929	9.96096e-06	0.000443	-5.09706	down
LOC120556266	1930	174	1195	22663	32234	11758	25.6802	2.63989	18.3647	317.504	571.384	207.029	8.07749e-07	5.64981e-05	3.91588	up
LOC120556271	170	167	56	8	13	17	0.751623	0.841905	0.285966	0.037242	0.076572	0.099462	1.6953e-06	0.000104	-3.94776	down
LOC120556304	142	1284	79	29	25	50	0.827793	8.53481	0.531907	0.178001	0.194154	0.385709	1.40416e-05	0.000586	-4.56906	down
LOC120556386	6461	7576	4379	2664	2171	2385	20.309	27.1534	15.8979	8.81686	9.09121	9.9205	0.000166	0.004504	-1.92466	down
LOC120556657	6	5	2	117	85	65	0.030154	0.028652	0.011609	0.619117	0.569099	0.43228	9.79558e-06	0.000437	3.78077	up
LOC120556667	5	136	37	0	0	0	0.023538	0.730029	0.201179	0	0	0	1.15581e-06	7.72575e-05	-8.97985	down
LOC120556722	194	16271	240	198	199	178	0.414731	39.662	0.592586	0.445677	0.566749	0.503548	1.75566e-05	0.000701	-5.62916	down
LOC120556777	367	192	285	4187	2465	7694	4.13129	2.46443	3.70544	49.6265	36.9666	114.612	7.00069e-10	1.33391e-07	3.62411	up
LOC120557029	84	154	118	45	4	9	0.984124	2.05725	1.59672	0.555103	0.062431	0.13953	0.000236	0.006034	-3.28432	down
LOC120557030	151	163	115	2	5	21	2.58071	3.17647	2.27004	0.03599	0.113842	0.474938	2.03422e-06	0.000121	-4.40852	down
LOC120557031	43	54	65	6	6	14	0.915535	1.31098	1.59844	0.134508	0.170189	0.394449	0.000121	0.003525	-3.07413	down
LOC120557044	43	119	54	10	0	2	1.0184	3.21362	1.47714	0.249369	0	0.062681	2.19385e-05	0.000852	-4.8961	down
LOC120557049	75	44	36	7	8	9	2.71787	1.81809	1.50676	0.267089	0.386216	0.431585	0.000108	0.003216	-3.22076	down
LOC120557078	1282	11144	4552	269	110	339	0.928272	9.20076	3.80684	0.205083	0.106109	0.32482	4.81507e-10	9.73408e-08	-5.17262	down
LOC120557096	709	3263	883	230	101	194	1.26937	6.66123	1.8259	0.433572	0.2409	0.459621	4.52857e-07	3.46768e-05	-3.88472	down
LOC120557156	3568	3837	2502	1544	532	876	50.2227	61.5832	40.6759	22.883	9.97607	16.3168	1.83417e-05	0.000723	-2.36564	down
LOC120557172	2974	13739	6286	1096	711	1072	7.12428	37.5276	17.392	2.7644	2.26904	3.39822	1.34707e-07	1.22694e-05	-3.59251	down
LOC120557276	1102	1819	2479	1104	845	702	0.848637	1.59723	2.20492	0.895159	0.866902	0.715375	0.000402	0.009402	-1.47917	down
LOC120557339	22	2014	28	30	32	18	0.234998	24.5299	0.345441	0.337406	0.45537	0.254431	5.6095e-05	0.001913	-5.46694	down
LOC120557497	99	20283	181	108	113	96	0.235396	54.9909	0.497069	0.270382	0.357943	0.302058	1.46995e-06	9.12632e-05	-6.79096	down
LOC120557498	163	24470	240	161	129	180	0.23754	40.661	0.403957	0.247039	0.250444	0.347118	2.57635e-06	0.000148	-6.49997	down
LOC120557499	85	14397	118	78	48	64	0.162376	31.3595	0.260351	0.156887	0.122156	0.161785	5.06617e-07	3.80009e-05	-7.06281	down
LOC120557580	569	2343	507	104	51	106	2.97734	13.9793	3.06407	0.572981	0.355516	0.73397	3.60674e-08	4.01268e-06	-4.39232	down
LOC120557670	16851	43752	27782	2861	2842	4469	14.895	44.0968	28.363	2.6627	3.34666	5.22734	5.50844e-10	1.10016e-07	-3.63894	down
LOC120557674	24603	94525	42873	4837	3382	6390	29.2305	128.053	58.831	6.05082	5.35296	10.0463	1.77519e-09	2.88503e-07	-4.0515	down
LOC120557715	2480	2881	1697	925	759	501	0.836589	1.10815	0.661176	0.328543	0.341095	0.223642	1.80092e-05	0.000718	-2.28008	down
LOC120557740	988	2043	895	499	364	340	2.29843	5.41923	2.40476	1.22226	1.1281	1.04667	8.76704e-05	0.002763	-2.32005	down
LOC120557818	30	317	166	37	11	8	0.013252	0.159668	0.084693	0.017209	0.006473	0.004676	6.13101e-05	0.002062	-3.85886	down
LOC120557830	185	129	151	48	53	57	3.63594	2.89088	3.42765	0.993291	1.38769	1.48243	0.000156	0.004268	-2.03672	down
LOC120557943	763	423	3945	9751	18416	8750	2.02132	1.27775	12.0707	27.1988	64.9948	30.6743	0.000183	0.004885	2.70205	up
LOC120557952	177	315	201	65	58	68	2.16494	4.39317	2.83951	0.837098	0.94509	1.10062	3.1126e-05	0.001139	-2.40247	down
LOC120558032	16	1755	43	14	15	14	0.074272	9.28921	0.230542	0.068427	0.092762	0.085998	4.17623e-06	0.000213	-6.15639	down
LOC120558410	155	400	212	99	47	53	0.129994	0.382514	0.205354	0.087421	0.052512	0.05882	8.35333e-05	0.002658	-2.56301	down
LOC120558460	17	2307	46	6	13	14	0.042286	6.54316	0.132153	0.015714	0.043079	0.046082	7.30256e-07	5.19548e-05	-6.88092	down
LOC120558486	5438	14853	13387	1995	1831	2358	14.3521	44.6977	40.807	5.54383	6.4378	8.23524	4.80661e-08	5.10764e-06	-2.92248	down
LOC120558590	682	3628	1582	428	234	264	6.6734	40.4786	17.879	4.40958	3.05036	3.4184	3.67578e-06	0.000194	-3.29749	down
LOC120558606	3	127	53	1	1	3	0.027664	1.33535	0.564479	0.009709	0.012285	0.036608	4.11999e-05	0.001469	-5.75554	down
LOC120558750	765	1854	788	223	161	213	1.13932	3.14839	1.35545	0.349686	0.319434	0.419777	4.76952e-07	3.59384e-05	-3.11606	down
LOC120558759	274	529	983	3046	2065	2840	0.081296	0.178966	0.336858	0.951566	0.816228	1.11505	0.000221	0.005738	1.77277	up
LOC120558781	60	218	120	17	16	24	0.323526	1.34032	0.747333	0.096516	0.114934	0.171248	1.18214e-05	0.000514	-3.34653	down
LOC120558989	2191	4054	2859	1077	797	577	10.5401	22.2373	15.8852	5.45518	5.1078	3.67311	1.35667e-06	8.55114e-05	-2.45543	down
LOC120559028	57	9000	89	62	61	46	0.053038	9.54877	0.095648	0.060742	0.075616	0.05664	2.62389e-06	0.000149	-6.53744	down
LOC120559035	551	1355	686	170	142	169	3.79346	10.637	5.45485	1.23232	1.3024	1.53967	4.69016e-07	3.56646e-05	-3.00443	down
LOC120559227	334	396	179	119	81	69	1.10306	1.49122	0.682777	0.413798	0.356376	0.301548	0.00012	0.003502	-2.37906	down
LOC120559284	4	2	7	63	40	133	0.002315	0.00132	0.004679	0.03839	0.03084	0.101857	3.66119e-05	0.001319	3.83401	up
LOC120559562	155	265	165	77	16	15	0.226822	0.442176	0.278877	0.118641	0.031192	0.029047	5.39713e-05	0.001856	-3.11352	down
LOC120559597	2953	6398	3467	1761	1462	994	4.75093	11.7369	6.44235	2.98308	3.13354	2.1162	0.000103	0.003106	-2.19118	down
LOC120559708	203	13581	181	183	234	240	0.126559	9.65436	0.130332	0.120126	0.19435	0.197999	7.97419e-05	0.002557	-5.15649	down
LOC120559738	258	992	304	23	16	33	1.52049	6.66608	2.06925	0.142719	0.125619	0.257355	9.62471e-11	2.4546e-08	-5.05475	down
LOC120559745	150	680	234	37	19	38	0.185833	0.960584	0.334828	0.048264	0.031359	0.062298	1.3067e-07	1.2034e-05	-4.13487	down
LOC120559793	10253	12802	5908	3787	2331	1932	43.9862	62.6237	29.2739	17.1061	13.3223	10.968	1.41547e-05	0.00059	-2.47931	down
LOC120559896	83	303	75	34	23	25	0.361534	1.5049	0.377318	0.155934	0.133466	0.144101	0.000126	0.003633	-3.15997	down
LOC120559980	3667	18409	6651	2901	1914	1228	43.0414	246.378	90.165	35.8521	29.9289	19.0735	7.20045e-05	0.002359	-2.90463	down
LOC120559996	56091	43468	23601	1277	2530	309	1603.15	1416.59	779.086	38.4292	96.3325	11.6868	8.73582e-12	3.14812e-09	-5.46007	down
LOC120560106	6	0	16	498	179	410	0.053195	0	0.163839	4.6488	2.11421	4.81018	8.47204e-10	1.54331e-07	5.33652	up
LOC120560177	39	2782	33	34	32	60	0.070781	5.75713	0.069174	0.064972	0.077371	0.144099	9.72544e-05	0.002981	-5.25018	down
LOC120560210	156	14988	198	160	182	164	0.74875	82.026	1.09762	0.80858	1.16374	1.04163	1.96472e-05	0.000766	-5.68205	down
LOC120560213	53	4012	62	36	40	36	0.260108	22.451	0.351435	0.186025	0.261524	0.233796	5.93461e-06	0.000289	-5.96376	down
LOC120560217	103	16223	211	122	88	105	0.268009	48.1325	0.634117	0.334243	0.305048	0.361541	1.93853e-06	0.000116	-6.50146	down
LOC120560369	60	4	83	1494	959	2128	0.108327	0.008235	0.173076	2.84005	2.30662	5.08408	1.01044e-08	1.35081e-06	4.65826	up
LOC120560490	167	1102	1109	68	60	60	0.247345	1.86107	1.89711	0.106044	0.118389	0.117596	9.01901e-09	1.21551e-06	-4.1163	down
LOC120560573	874	1997	1775	685	540	523	0.474547	1.23635	1.11312	0.391606	0.390602	0.375773	0.000109	0.003248	-1.91671	down
LOC120560704	186	2196	1066	89	44	13	0.045593	0.613774	0.301796	0.02297	0.014368	0.004217	1.70211e-08	2.07469e-06	-5.22004	down
LOC120560708	249	987	282	26	28	0	0.719969	3.25407	0.941756	0.079155	0.107856	0	1.08662e-06	7.35221e-05	-5.48518	down
LOC120560802	16	111	97	9	5	5	0.01601	0.126648	0.112106	0.009482	0.006665	0.006621	1.72954e-05	0.000694	-4.07225	down
LOC120560838	3168	11739	7024	862	430	760	2.40645	10.1676	6.16242	0.689429	0.435144	0.763944	2.65191e-10	5.56465e-08	-3.99108	down
LOC120561270	259	30289	439	227	217	172	2.04343	272.483	4.00036	1.88572	2.28083	1.79574	1.46647e-06	9.12632e-05	-6.42973	down
LOC120561726	771	1909	689	86	42	39	3.64046	10.2779	3.75747	0.427553	0.264194	0.243681	1.33901e-13	8.53723e-11	-5.00268	down
LOC120561733	214	99	1315	4464	4591	4587	0.255486	0.134767	1.81324	5.61136	7.30186	7.24667	8.01799e-05	0.002566	2.92659	up
LOC120561745	9	0	4	69	119	92	0.083205	0	0.042711	0.671656	1.46564	1.12551	0.000141	0.003954	4.01698	up
LOC120561792	162	1828	24	28	22	28	2.40615	30.9585	0.411713	0.437882	0.435315	0.550329	5.4473e-06	0.000269	-5.45684	down
LOC120561822	3128	746	2697	19956	15900	20435	9.46193	2.57304	9.42256	63.559	64.0741	81.7982	1.76581e-06	0.000107	2.68197	up
LOC120561861	1	1	1	75	27	338	0.009466	0.010794	0.010934	0.747547	0.340505	4.23408	3.41308e-07	2.68145e-05	6.78845	up
LOC120561976	10	16	13	203	125	236	0.054726	0.099841	0.08217	1.16971	0.91133	1.70907	1.50002e-07	1.3441e-05	3.35259	up
LOC120561989	239	1001	389	83	64	75	0.581619	2.7776	1.09336	0.212671	0.207488	0.241523	9.85572e-07	6.80743e-05	-3.48654	down
LOC120562164	3561	2341	2796	1511	1480	1175	50.5744	37.9102	45.8639	22.5951	28.0023	22.0828	0.0003	0.007426	-1.56006	down
LOC120562177	137	844	477	40	21	25	1.13098	7.9446	4.54808	0.347684	0.230954	0.273105	6.62037e-10	1.29113e-07	-4.67272	down
LOC120562215	29	3425	20	26	32	24	0.077336	10.4146	0.061601	0.073005	0.113686	0.084694	1.47379e-05	0.000609	-6.16899	down
LOC120562342	1134	2178	1874	605	359	334	0.826169	1.80929	1.57689	0.46409	0.348436	0.322002	1.77483e-07	1.56496e-05	-2.54069	down
LOC120562435	10	9	35	166	100	310	0.037012	0.037983	0.149621	0.646914	0.493084	1.51833	2.29842e-05	0.000882	3.13181	up
LOC120562446	72	85	10	4	0	0	0.535644	0.721038	0.085925	0.031332	0	0	3.37489e-05	0.001227	-6.20903	down
LOC120562551	1712	701	1842	8107	5438	11934	4.97975	2.32497	6.18825	24.8287	21.0725	45.9352	3.01605e-05	0.001111	2.17796	up
LOC120562624	512	729	683	69	125	13	0.70885	1.15082	1.09214	0.100583	0.230551	0.023817	1.8135e-06	0.000109	-3.69901	down
LOC120562921	40	2442	45	35	15	15	0.257187	17.9032	0.334177	0.236945	0.128485	0.127625	2.96573e-06	0.000163	-6.11557	down
LOC120562959	4625	19630	30206	4150	3747	4195	4.79216	23.1918	36.1483	4.5275	5.17221	5.75185	4.06028e-05	0.001451	-2.54787	down
LOC120562991	92	657	308	31	11	36	0.174719	1.4227	0.675581	0.061987	0.02783	0.090471	3.11894e-07	2.52208e-05	-4.35799	down
LOC120563060	239	120	376	1300	1052	1283	0.835569	0.478367	1.51826	4.7854	4.89974	5.93564	8.83947e-06	0.000403	1.93692	up
LOC120563452	88	38	24	486	1649	667	2.47873	1.22047	0.780788	14.4136	61.8785	24.8616	2.71079e-06	0.000153	3.71645	up
LOC120563453	3576	1635	1241	680	406	243	40.0942	20.9024	16.0706	8.02756	6.06433	3.60534	6.47246e-06	0.000311	-2.89715	down
LOC120563554	12782	18233	7303	3591	3940	3457	42.6533	69.3757	28.1469	12.6171	17.5155	15.2654	5.25892e-05	0.001813	-2.39581	down
LOC120563624	72	7389	102	44	77	62	0.323998	37.9132	0.530133	0.208474	0.461608	0.369196	6.05255e-06	0.000293	-6.10188	down
LOC120563691	966	3634	2565	484	324	413	0.212974	0.913545	0.653149	0.112353	0.095163	0.120491	3.31746e-07	2.64392e-05	-3.09036	down
LOC120563758	2647	5822	2135	429	463	664	13.4473	33.7247	12.5272	2.29472	3.13354	4.4638	2.55228e-07	2.15863e-05	-3.35498	down
LOC120563852	3695	4929	2204	200	310	52	13.9268	21.1831	9.5945	0.7937	1.55658	0.259355	1.02586e-10	2.57387e-08	-4.85462	down
LOC120563914	2	7	3	62	92	64	0.0099	0.039509	0.017151	0.323135	0.606684	0.419216	7.83067e-05	0.002525	3.66914	up
LOC120564216	2536	2784	2309	896	611	794	55.156	69.0411	58.0019	20.5183	17.7034	22.8518	3.07179e-07	2.49613e-05	-2.26774	down
LOC120564302	232	750	289	32	23	10	1.74703	6.43976	2.51354	0.253719	0.230735	0.099648	6.75876e-11	1.84201e-08	-4.93694	down
LOC120564440	2	0	6	110	100	62	0.008674	0	0.030056	0.50233	0.577801	0.355839	1.30267e-06	8.3376e-05	4.78263	up
LOC120564488	3313	3430	1571	1209	857	792	37.0633	43.7534	20.299	14.241	12.7725	11.7248	0.000167	0.004504	-2.15836	down
LOC120564726	3	0	58	538	437	254	0.010679	0	0.238452	2.01637	2.0723	1.19643	0.000256	0.006466	4.25155	up
LOC120564878	92	161	120	1081	390	2403	0.495545	0.988817	0.746537	6.13072	2.79854	17.1279	9.4684e-05	0.002928	2.86902	up
LOC120564918	42	326	168	11	6	23	0.10401	0.920534	0.48052	0.028682	0.019795	0.075372	4.07584e-06	0.000209	-4.28961	down
LOC120565152	516	31503	498	770	759	585	0.413322	28.773	0.460726	0.649411	0.80994	0.620084	0.000228	0.005884	-4.7167	down
LOC120565156	139	499	238	9	10	12	0.193639	0.792638	0.38294	0.013201	0.018559	0.022122	1.06708e-12	4.78082e-10	-5.38354	down
LOC120565245	5320	12520	3972	668	664	467	48.4922	130.125	41.8162	6.41102	8.06308	5.63291	1.21798e-10	2.92615e-08	-4.22975	down
LOC120565376	445	28846	727	319	320	304	1.50884	111.523	2.84704	1.13885	1.44546	1.364	4.04757e-06	0.000209	-5.75263	down
LOC120565377	81	5957	139	53	38	51	0.631968	52.9948	1.25256	0.435388	0.394972	0.526546	1.11053e-06	7.48347e-05	-6.21876	down
LOC120565401	53	204	54	2	4	1	2.78133	12.2068	3.27299	0.110509	0.279646	0.069444	1.55603e-08	1.93942e-06	-6.10116	down
LOC120565403	93	218	77	18	12	21	2.61375	6.98606	2.49946	0.532652	0.449298	0.781009	5.15579e-06	0.000256	-3.54374	down
LOC120565452	32	3878	49	19	42	43	0.016088	2.22308	0.028453	0.010058	0.02813	0.028607	1.69003e-05	0.000682	-5.96661	down
LOC120565497	326	1583	685	158	79	146	0.148149	0.820268	0.359539	0.075601	0.047828	0.087799	3.28628e-06	0.000178	-3.37318	down
LOC120565933	2666	7312	3792	594	357	415	1.65871	5.18729	2.72491	0.389122	0.295903	0.341675	2.48101e-11	8.22555e-09	-3.93287	down
LOC120565952	1764	1031	3239	57	660	150	33.5988	22.3913	71.2543	1.14312	16.7472	3.7807	0.000426	0.0098	-3.04234	down
LOC120566012	1330	21108	719	1127	733	705	0.339066	6.13585	0.211708	0.302515	0.248948	0.237836	0.000333	0.008009	-3.95986	down
LOC120566029	8113	29616	12184	2604	1876	2229	7.40146	30.8076	12.8381	2.50131	2.28003	2.69093	7.61934e-08	7.56322e-06	-3.50568	down
LOC120566076	2200	1235	3797	12578	6709	15658	7.82005	5.00552	15.5884	47.0749	31.77	73.6511	0.00011	0.003268	1.9075	up
LOC120566203	1346	4317	5806	256	372	300	13.5157	49.4279	67.3359	2.70661	4.97635	3.98632	9.58101e-12	3.37924e-09	-4.01103	down
LOC120566284	35	293	37	7	1	3	0.117726	1.12375	0.143741	0.024791	0.004481	0.013353	6.70549e-07	4.85402e-05	-5.83876	down
LOC120566654	561	1150	758	369	274	227	1.28046	2.99294	1.99825	0.886792	0.83316	0.685625	0.000103	0.003106	-2.0693	down
LOC120566690	4110	15910	14761	3204	2435	2865	11.7561	51.8906	48.7657	9.64954	9.27887	10.8444	1.81986e-05	0.000722	-2.51604	down
LOC120566823	104	103	284	1451	1108	2085	0.276848	0.312637	0.873175	4.06692	3.92935	7.34463	3.9884e-09	5.74919e-07	2.91585	up
LOC120566922	3808	5537	3400	2179	1483	1807	23.736	39.3533	24.4774	14.3008	12.3147	14.9048	0.00033	0.007957	-1.7942	down
LOC120567300	50	3883	68	50	36	37	0.310894	27.5299	0.488344	0.327343	0.298207	0.304439	8.61303e-06	0.000396	-5.81316	down
LOC120567645	354	134	97	40	27	29	6.84048	2.95246	2.16486	0.813831	0.695056	0.741545	1.2519e-05	0.000536	-3.20094	down
LOC120567690	47	109	41	1	0	0	0.283056	0.748506	0.285189	0.006341	0	0	1.04265e-07	9.99079e-06	-8.12636	down
LOC120567745	46	1873	52	56	22	44	0.026012	1.20767	0.033962	0.033342	0.016573	0.032925	0.000105	0.003142	-4.81746	down
LOC120567758	1490	297	455	123	88	200	20.2192	4.59546	7.13122	1.75741	1.59086	3.59139	8.52286e-05	0.002701	-2.96866	down
LOC120567764	2036	5258	4037	965	885	924	5.84355	17.2074	13.3824	2.9162	3.38388	3.50935	1.59034e-06	9.80037e-05	-2.54231	down
LOC120567957	79	833	313	62	36	33	0.503846	6.05774	2.30563	0.416344	0.305876	0.27851	7.40238e-06	0.000347	-3.87264	down
LOC120567958	1944	7858	3514	303	212	236	16.3635	75.4199	34.163	2.68542	2.37732	2.62873	5.92341e-13	2.88801e-10	-4.7528	down
LOC120567959	410	2276	1358	85	24	39	1.56989	9.93693	6.00564	0.342684	0.122425	0.197608	6.88612e-13	3.26146e-10	-5.39442	down
LOC120568006	860	4079	7201	940	909	713	1.08755	5.88164	10.5176	1.25161	1.53139	1.19315	8.15284e-05	0.002604	-2.59913	down
LOC120568090	454	46242	651	342	283	297	4.26267	495.059	7.05962	3.38098	3.53985	3.6901	1.07552e-06	7.32474e-05	-6.46198	down
LOC120568119	28	4675	56	4	12	15	0.056353	10.7284	0.130173	0.008476	0.032174	0.039949	3.65397e-08	4.03812e-06	-7.96588	down
LOC120568246	117	467	214	16	13	0	0.355147	1.61634	0.750258	0.051137	0.05257	0	2.02411e-07	1.74759e-05	-5.42281	down
LOC120568289	3890	1352	3810	21248	19452	19353	26.7523	10.6019	30.263	153.858	178.217	176.123	1.23456e-06	7.99428e-05	2.31379	up
LOC120568405	163414	208364	154728	14135	22332	9011	370.646	538.875	405.335	33.7565	67.4793	27.0458	3.95605e-13	2.12859e-10	-4.04807	down
LOC120568588	44	2524	25	10	27	26	0.020009	1.30876	0.013131	0.004788	0.016357	0.015646	9.41632e-06	0.000426	-6.07203	down
LOC120568676	4	7	22	102	68	163	0.042228	0.084262	0.268246	1.13377	0.956352	2.27709	0.000145	0.004016	3.04197	up
LOC120568752	1254	628	2181	12530	7321	12425	0.857458	0.489632	1.72245	9.02105	6.66896	11.2426	1.2109e-08	1.58056e-06	2.62674	up
LOC120568841	10	15	89	367	293	187	0.004623	0.007907	0.047524	0.178651	0.180463	0.114405	0.000419	0.009674	2.66652	up
LOC120568914	40	3881	63	19	37	22	0.165376	18.2959	0.300836	0.08271	0.203792	0.120363	2.05699e-06	0.000122	-6.4059	down
LOC120569019	13731	18196	6042	1252	1345	784	138.043	208.585	70.1565	13.2528	18.0139	10.43	1.65968e-10	3.82118e-08	-4.11298	down
LOC120569076	17	1312	37	8	7	6	0.255954	22.5239	0.643414	0.126822	0.140406	0.119542	3.29956e-07	2.64236e-05	-6.79691	down
LOC120569661	4262	2167	3308	22872	13382	20794	63.6014	36.8729	57.0156	359.375	266.04	410.627	6.69992e-06	0.000317	2.05444	up
LOC120569662	216	381	184	37	36	22	1.47984	2.97633	1.45598	0.266903	0.328577	0.199453	2.03757e-08	2.46546e-06	-3.63094	down
LOC120570072	3413	8103	4080	1117	712	904	12.0169	32.531	16.5917	4.14095	3.33971	4.21193	6.32316e-08	6.31439e-06	-3.10833	down
LOC120570153	146	71	21	6	4	0	0.194254	0.107714	0.032271	0.008405	0.00709	0	9.34999e-06	0.000425	-5.26134	down
LOC120570385	42	4132	50	73	54	27	0.057612	6.46275	0.079215	0.105433	0.09868	0.04901	3.97015e-05	0.001425	-5.59165	down
LOC120570424	511	564	321	219	127	145	1.98395	2.4968	1.43942	0.895248	0.656879	0.74496	0.000142	0.003963	-2.11034	down
LOC120570445	5	0	31	383	240	326	0.007313	0	0.052368	0.589817	0.46764	0.630959	2.94078e-06	0.000162	4.55958	up
LOC120570497	2149	8501	2612	555	667	887	3.43274	15.4835	4.81896	0.933445	1.4194	1.87493	8.7108e-06	0.000398	-3.25242	down
LOC120570670	92	461	245	63	6	3	0.25106	1.43445	0.772203	0.181018	0.021813	0.010833	6.72861e-05	0.002236	-4.21819	down
LOC120570870	8644	1808	1813	878	586	790	18.8959	4.50657	4.57746	2.02087	1.70656	2.28526	4.59484e-05	0.001621	-3.02582	down
LOC120571107	78	105	191	39	36	21	0.095248	0.146199	0.269381	0.050143	0.058564	0.033934	3.18046e-05	0.001161	-2.36835	down
LOC120571394	569	43155	866	516	514	475	0.689724	59.6471	1.21243	0.658572	0.83004	0.761926	9.54953e-06	0.000429	-5.65382	down
LOC120571407	44	4678	45	29	25	24	0.082361	9.98451	0.097288	0.057156	0.062342	0.059448	1.05615e-06	7.23465e-05	-6.71567	down
LOC120571412	26	4329	56	34	38	14	0.122331	23.2245	0.304317	0.168435	0.238188	0.087166	4.07173e-06	0.000209	-6.46498	down
LOC120571413	37	6718	94	14	33	12	0.13031	26.9782	0.382367	0.051915	0.154833	0.055926	8.3087e-08	8.1499e-06	-7.5879	down
LOC120571417	44	60	3	1195	3014	42	0.071352	0.110943	0.005619	2.04039	6.51134	0.090128	0.000211	0.005525	4.65504	up
LOC120571522	50	118	65	15	9	17	1.00694	2.70963	1.5119	0.318065	0.241462	0.453042	7.41442e-05	0.002405	-3.07464	down
LOC120571542	4245	12849	8819	928	532	884	10.2711	35.4491	24.6454	2.36417	1.71484	2.83041	4.93219e-12	1.8582e-09	-4.01288	down
LOC120571600	0	0	0	9	59	41	0	0	0	0.02905	0.240958	0.166325	9.07033e-05	0.002842	7.25668	up
LOC120571714	96	533	177	27	10	33	0.13215	0.836601	0.281413	0.039134	0.018339	0.060113	1.45917e-06	9.12632e-05	-4.16283	down
LOC120571794	1	91	129	0	3	0	0.006256	0.649166	0.932146	0	0.025004	0	0.000178	0.004774	-6.48994	down
LOC120571994	2229	5038	1890	351	274	254	20.4057	52.5891	19.9838	3.38329	3.34169	3.07703	1.07497e-10	2.62056e-08	-4.00565	down
LOC120572275	307	1200	1263	142	116	130	0.151824	0.676674	0.721408	0.07394	0.076425	0.085075	6.2949e-08	6.31439e-06	-3.29307	down
LOC120572287	26	37	64	226	176	194	0.186674	0.302906	0.53072	1.70848	1.68343	1.84318	0.000268	0.006743	1.82249	up
LOC120572323	58	129	46	0	6	8	1.69408	4.29626	1.55181	0	0.233469	0.309208	6.12463e-05	0.002062	-4.57363	down
LOC120572348	91	9201	118	52	71	91	0.135718	15.6469	0.203261	0.081657	0.141068	0.179595	4.46411e-06	0.000226	-6.19568	down
LOC120572463	56	242	126	1	13	7	0.205884	1.01448	0.535033	0.003871	0.063672	0.034056	1.82895e-06	0.00011	-4.80915	down
LOC120572612	0	1	5	114	87	89	0	0.001283	0.006499	0.135077	0.13043	0.132535	1.74031e-07	1.54274e-05	5.28257	up
LOC120572763	30468	29500	12808	1163	848	1539	91.6261	101.156	44.4869	3.68253	3.39738	6.12449	8.65027e-16	8.96222e-13	-4.95084	down
LOC120572771	207	281	293	19	6	22	0.096533	0.149419	0.157814	0.009329	0.003728	0.013576	4.59191e-13	2.37876e-10	-4.55932	down
LOC120572777	150	25	340	2807	1857	3125	0.784239	0.149036	2.0531	15.4522	12.9343	21.6204	2.84771e-07	2.37218e-05	3.66446	up
LOC120572793	77	310	151	44	27	20	0.021719	0.099702	0.049192	0.013067	0.010146	0.007465	2.43834e-05	0.000927	-3.17998	down
LOC120572839	118	49	121	442	374	571	0.575093	0.2723	0.681108	2.26813	2.42829	3.68254	0.000334	0.00803	1.85627	up
LOC120572895	212	640	501	119	64	93	0.827275	2.84767	2.25801	0.488936	0.332711	0.480234	2.41881e-06	0.00014	-2.82964	down
LOC120572929	3154	1859	4919	18252	7246	20295	16.1429	10.8491	29.0785	98.3607	49.4073	137.457	0.000411	0.009548	1.80414	up
LOC120573202	226	336	302	137	71	125	0.813507	1.37907	1.25555	0.519235	0.340474	0.595414	0.00023	0.005934	-1.90067	down
LOC120573291	23	179	75	9	9	5	0.031444	0.279031	0.118424	0.012955	0.016392	0.009045	1.42732e-05	0.000592	-4.19139	down
LOC120573375	0	0	1	113	62	60	0	0	0.007115	0.732948	0.508825	0.489116	5.35924e-07	3.98386e-05	7.26403	up
LOC120573671	95	241	232	11	39	2	0.900998	2.60623	2.54134	0.109846	0.492762	0.025101	6.91137e-05	0.002291	-3.87017	down
LOC120573696	5	0	14	457	514	216	0.003524	0	0.011396	0.339113	0.482584	0.201441	2.2197e-11	7.66582e-09	5.70409	up
LOC120573708	364	577	339	206	122	146	2.98836	5.40135	3.21444	1.78069	1.33433	1.58614	0.000226	0.005842	-2.02214	down
LOC120573831	1639	9197	2810	48934	46533	43555	10.4243	66.6974	20.6419	327.694	394.277	366.574	0.000273	0.006839	2.71893	up
LOC120573919	365	2131	125	59	51	71	0.260891	1.73678	0.103193	0.044403	0.048563	0.067155	3.54389e-06	0.000188	-4.57962	down
LOC120574104	4226731	4052020	1764748	124832	219295	66969	122747	134175	59191.9	3816.99	8484.11	2573.56	5.42182e-14	3.90771e-11	-5.18542	down
LOC120574106	818825	1419799	355947	30903	46017	18375	22463.8	44413.4	11278.5	892.654	1681.83	667.076	1.18323e-13	7.84574e-11	-5.39505	down
LOC120574189	1194	1627	960	601	453	454	4.24893	6.60174	3.94568	2.25186	2.14757	2.1379	0.000202	0.005332	-1.90446	down
LOC120574291	214	165	471	2811	3510	5387	0.332228	0.29208	0.844536	4.59487	7.25942	11.0669	4.64745e-12	1.79165e-09	3.47409	up
LOC120574313	1173	5958	2759	367	255	425	0.738599	4.27766	2.00649	0.243314	0.213906	0.354124	5.91095e-08	6.08608e-06	-3.82215	down
LOC120574401	769	2155	472	141	166	167	3.06997	9.80958	2.17633	0.592676	0.882854	0.882227	3.18069e-06	0.000173	-3.47878	down
LOC120574408	67	24	139	468	513	393	3.00482	1.2273	7.20002	22.0994	30.6502	23.3234	9.09644e-05	0.002845	2.28291	up
LOC120574493	3726	4932	4875	2533	1838	1925	2.16888	3.2735	3.2775	1.55245	1.42532	1.48279	4.8403e-05	0.001693	-1.61433	down
LOC120574593	0	2	0	107	106	236	0	0.112443	0	5.55495	6.96281	15.3983	2.31681e-08	2.763e-06	7.31632	up
LOC120574681	1069	1266	646	378	249	238	52.301	70.6255	36.504	19.4722	16.2295	15.4087	1.61513e-05	0.000658	-2.39525	down
LOC120574682	414	618	302	187	117	109	27.1996	46.2963	22.9163	12.9358	10.2405	9.47643	7.8732e-05	0.002529	-2.30825	down
LOC120574735	3093	19468	16934	2006	1187	1836	2.6325	18.8932	16.6465	1.79767	1.3459	2.06784	4.53933e-07	3.46768e-05	-3.471	down
LOC120574905	341	36637	366	328	250	255	1.30826	160.271	1.6218	1.32496	1.27777	1.2946	3.53603e-06	0.000188	-6.27651	down
LOC120574923	34997	45659	18614	6427	4489	5878	60.2071	89.5651	36.9855	11.6417	10.2882	13.3814	5.29391e-08	5.51932e-06	-3.178	down
LOC120574929	372	661	555	79	51	157	3.22132	6.52662	5.55085	0.720293	0.588348	1.79907	2.59943e-06	0.000149	-2.95608	down
LOC120574961	1425	443	2078	7628	4369	7840	1.18626	0.420497	1.99795	6.68598	4.84528	8.63646	0.0003	0.007423	1.97039	up
LOC120575000	1005	869	408	32	75	34	29.1189	28.7094	13.6535	0.976224	2.89496	1.3036	7.79702e-11	2.0847e-08	-4.56332	down
LOC120575001	172	200	119	8	9	3	5.2671	6.98342	4.20887	0.257943	0.367162	0.121568	4.02466e-12	1.60055e-09	-5.19258	down
LOC120575060	4467	3490	2843	713	352	150	20.3805	18.156	14.9814	3.42515	2.13951	0.905622	1.21899e-09	2.06196e-07	-3.77165	down
LOC120575080	1718	3212	2825	926	657	666	2.45124	5.22558	4.6554	1.39112	1.24883	1.25746	5.44125e-07	4.02449e-05	-2.30653	down
LOC120575154	228	335	118	89	43	37	0.097189	0.162826	0.058095	0.039945	0.024419	0.020871	0.000139	0.003912	-2.68427	down
LOC120575193	6295	6401	3083	476	478	360	11.2203	13.0093	6.34685	0.893321	1.13504	0.849119	2.42779e-13	1.43734e-10	-4.17651	down
LOC120575259	511	929	426	271	139	182	3.29898	6.83864	3.17646	1.84212	1.19549	1.55484	0.00014	0.003935	-2.28214	down
LOC120575302	462	285	202	96	50	55	1.83022	1.28737	0.924248	0.400428	0.263879	0.288324	3.28669e-06	0.000178	-2.84237	down
LOC120575492	59	47	33	12	5	1	0.114895	0.104362	0.074223	0.024605	0.012971	0.002577	0.000358	0.008533	-3.59127	down
LOC120575608	2667	3143	3969	440	649	402	17.6875	23.7674	30.4017	3.07246	5.73403	3.52797	1.24589e-12	5.43504e-10	-3.14918	down
aadat	560	924	426	223	200	142	1.72679	3.24876	1.51717	0.724012	0.821586	0.579422	6.71626e-05	0.002236	-2.35789	down
aamdc	1504	1444	694	495	473	285	8.9344	9.78092	4.76159	3.09609	3.74327	2.24036	0.00033	0.007957	-2.14099	down
abcb6a	3791	13212	6549	2620	2459	2112	10.2865	40.8769	20.5241	7.48524	8.88884	7.5834	0.000245	0.006255	-2.28823	down
abcg2a	156	65	514	1693	2617	1846	0.076107	0.036158	0.289626	0.869655	1.70089	1.19176	8.49026e-06	0.000391	2.86396	up
aclya	273	1225	696	127	89	113	0.328889	1.68274	0.968436	0.161095	0.14284	0.180145	8.9732e-07	6.2238e-05	-3.30227	down
acot11b	97	392	97	30	35	23	0.293417	1.35206	0.338891	0.095549	0.141044	0.092065	4.71675e-05	0.001657	-3.37808	down
acsl6	716	2568	2400	630	519	471	0.428332	1.75169	1.65826	0.396825	0.413626	0.372859	7.15292e-05	0.002357	-2.29781	down
adamts1	10	2	47	373	186	105	0.039978	0.009117	0.217019	1.57009	0.990629	0.555483	0.000354	0.008449	3.24291	up
add2	2378	3871	3062	392	318	240	2.1685	4.025	3.22499	0.376378	0.386321	0.289611	5.02025e-16	5.54804e-13	-3.83213	down
adrb3a	1041	5268	2354	265	212	222	1.516	8.74761	3.9594	0.406335	0.411298	0.427816	1.1506e-09	1.98682e-07	-4.22626	down
agxtb	145	14176	212	126	81	132	0.964417	107.509	1.62857	0.882385	0.717719	1.16179	2.87568e-06	0.000161	-6.20359	down
alas2	396634	254797	222762	9819	11227	10737	1158.23	848.388	751.313	30.19	43.6758	41.49	1.06805e-25	8.85257e-22	-5.3024	down
aldh1l2	1388	1174	910	83	78	99	1.21786	1.17455	0.9222	0.076679	0.091175	0.114948	7.88139e-17	1.005e-13	-4.27084	down
aldob	849	37190	1101	783	418	755	7.17504	358.375	10.7468	6.96737	4.70615	8.44344	2.36632e-05	0.000902	-5.10479	down
aldocb	2752	1438	3832	11688	7746	14257	8.37867	4.99207	13.4749	37.4677	31.4179	57.4395	0.000193	0.005123	1.68067	up
alox12	357	253	488	2000	920	3220	0.283759	0.229297	0.447999	1.6738	0.974187	3.38683	0.000217	0.005661	2.06799	up
amacr	443	1087	649	300	189	236	1.19664	3.34801	2.0248	0.853245	0.680137	0.843587	0.000152	0.004182	-2.16142	down
ank1a	9304	39071	19804	2718	1844	2015	2.56819	12.2972	6.31371	0.789945	0.678095	0.736017	8.14521e-10	1.50026e-07	-3.96498	down
aplnrb	3649	13820	6617	1739	1448	1450	41.9732	181.26	87.9091	21.0614	22.1891	22.071	3.38746e-06	0.000182	-2.9623	down
apoa2	786	81012	859	612	635	621	11.2007	1316.34	14.1382	9.18262	12.0551	11.7104	3.69271e-06	0.000194	-6.23351	down
apobb.1	122	5670	143	124	153	123	0.187002	9.9098	0.253161	0.200124	0.312428	0.249487	0.000167	0.004504	-4.63962	down
apoc1	2581	31729	981	1068	435	493	44.1411	618.738	19.3775	19.2317	9.91099	11.1573	6.60668e-06	0.000315	-4.96491	down
apoc2	106	12676	161	99	118	99	2.11451	288.324	3.70941	2.07936	3.13587	2.61334	6.09133e-06	0.000294	-6.11516	down
aqp8a.2	73	305	100	20	7	23	0.347868	1.65725	0.550386	0.100349	0.044439	0.145036	7.25889e-06	0.000342	-3.89927	down
arg2	444	1036	361	4469	3353	9787	1.30453	3.47077	1.22505	13.8252	13.1243	38.0519	0.000231	0.005951	2.67067	up
arhgap11a	158	72	291	797	682	995	0.547316	0.284387	1.16426	2.9069	3.1473	4.561	0.000161	0.004388	1.92266	up
armc2	1250	2577	892	95	67	86	1.41202	3.31925	1.16378	0.112991	0.100827	0.128554	3.26392e-14	2.45936e-11	-4.87881	down
arrdc3a	261	511	1433	3048	3395	5116	0.762863	1.70303	4.83757	9.38019	13.2196	19.7876	0.000352	0.00843	2.12512	up
atf5a	688	973	433	104	76	86	3.39362	5.47247	2.46682	0.540131	0.499415	0.561345	1.35327e-09	2.26598e-07	-3.58361	down
atf5b	9255	8543	5011	1849	1293	1477	49.5343	52.1357	30.9762	10.4197	9.21936	10.4608	3.5039e-08	3.96146e-06	-2.89198	down
atp2a2b	504	509	1461	3533	2589	2775	0.405134	0.466531	1.35642	2.99021	2.77251	2.9518	0.000364	0.008622	1.5045	up
atp8a1	884	3950	4667	1146	890	809	0.206045	1.04979	1.25638	0.281245	0.276358	0.249525	0.000408	0.009505	-2.18512	down
b4galnt1b	6366	14100	6676	116	688	997	9.08865	22.9534	11.0084	0.174374	1.30856	1.88358	1.61707e-07	1.44119e-05	-4.40059	down
blvrb	55973	92057	36741	17278	19834	15394	176.182	330.396	133.57	57.2621	83.1699	64.1196	5.50045e-05	0.00188	-2.40871	down
bnip3la	1912	3228	2358	1235	933	1080	3.57818	6.88817	5.09675	2.43351	2.32611	2.67457	0.000246	0.006264	-1.74741	down
bnip3lb	2501	6538	4316	989	1051	959	4.52317	13.4825	9.01542	1.88329	2.53224	2.29511	1.26403e-06	8.15325e-05	-2.68249	down
c12h2orf76	252	570	196	105	73	82	0.714753	1.84343	0.642076	0.313571	0.275836	0.307769	0.000113	0.003326	-2.60392	down
c1h19orf53	2754	2822	1881	723	690	590	22.7947	26.6331	17.9818	6.30084	7.60837	6.46216	7.54592e-07	5.34567e-05	-2.45222	down
c3h15orf48	7875	12679	3326	385	172	486	121.385	222.841	59.2123	6.24836	3.53196	9.91304	9.66324e-13	4.44965e-10	-5.16748	down
c5	72	5756	65	63	115	72	0.054582	4.97548	0.056912	0.050286	0.116142	0.072228	8.46905e-05	0.002689	-5.29518	down
c8a	62	2856	36	74	57	53	0.26029	13.6716	0.17456	0.327106	0.318797	0.294441	0.00021	0.00552	-4.79396	down
c8g	41	2077	25	30	20	18	0.199359	11.5155	0.1404	0.153591	0.129555	0.115819	1.20544e-05	0.000522	-5.78099	down
c8h11orf96	85	35	283	777	918	819	1.79467	0.842616	6.90125	17.2734	25.8215	22.8826	0.000146	0.004027	2.42521	up
c9	44	4583	47	47	41	56	0.12734	15.1236	0.157103	0.143219	0.158077	0.214465	2.30423e-05	0.000882	-5.78836	down
calr	197	21	238	1888	1541	1271	0.97438	0.118434	1.35961	9.8323	10.154	8.31886	2.93326e-05	0.001085	3.01383	up
calr3a	725	504	1597	7220	6616	6527	1.7032	1.35006	4.33319	17.859	20.706	20.2907	7.72668e-10	1.45551e-07	2.51292	up
canx	1754	1189	6055	22007	15565	14457	1.11872	0.864708	4.46048	14.779	13.2256	12.2019	1.84547e-05	0.000725	2.25052	up
caprin2	72	150	127	28	16	5	0.046715	0.110972	0.095171	0.019128	0.01383	0.004293	9.5803e-06	0.000429	-3.40112	down
cart2	79	134	19	7	14	5	0.364977	0.705893	0.101384	0.034051	0.086167	0.030568	0.000188	0.005021	-3.80116	down
cat	52930	107384	44801	8337	6710	6109	78.1935	180.885	76.4419	12.9679	13.2058	11.9425	3.2806e-11	1.04582e-08	-3.88931	down
ccdc181	15	199	41	10	7	4	0.070366	1.06444	0.222143	0.049393	0.043747	0.024831	0.000102	0.003105	-4.30841	down
cd164	1779	1532	3723	8522	7805	6430	3.08336	3.02763	7.45275	15.5518	18.0216	14.7474	0.000308	0.007577	1.32185	up
cdca2	1389	6569	3845	738	835	847	2.02058	10.896	6.46018	1.13037	1.6182	1.63047	2.27855e-05	0.000876	-2.81662	down
cdcp1a	123	716	452	68	27	46	0.509866	3.38422	2.16404	0.296791	0.149103	0.252328	4.74942e-07	3.59384e-05	-3.77537	down
cdkl1	641	440	229	138	92	141	1.28915	1.00901	0.531932	0.292224	0.246494	0.37525	0.000144	0.004005	-2.41536	down
cebpa	144	172	401	797	933	2360	0.96232	1.31063	3.09511	5.60797	8.30637	20.8701	0.000363	0.008622	2.20855	up
cebpb	3997	1823	6215	17189	15743	22046	55.5197	28.8732	99.7078	251.394	291.322	405.228	7.31501e-05	0.002387	1.84457	up
cebpd	2264	1081	3361	12686	13645	16551	40.4138	22.0026	69.2942	238.434	324.489	390.961	2.91107e-07	2.38895e-05	2.32519	up
cetn2	617	933	444	174	68	91	6.70963	11.5688	5.57662	1.99229	0.985133	1.30952	1.41424e-07	1.27412e-05	-3.22826	down
cgref1	104	1077	290	87	58	103	0.35742	4.22042	1.15111	0.314815	0.26555	0.468423	0.000287	0.007151	-3.21546	down
chac1	10100	4165	2891	1656	1058	1346	139.45	65.5704	46.1021	24.074	19.4606	24.5923	2.70077e-05	0.001015	-2.67358	down
chchd10	40	39	55	763	799	601	0.119327	0.132659	0.189503	2.39659	3.1754	2.37251	5.43953e-17	7.51426e-14	3.56846	up
chordc1b	1320	1109	1361	5983	5022	4920	3.48632	3.3398	4.15171	16.6381	17.6703	17.1955	1.5741e-05	0.000646	1.58396	up
chp2	19053	34679	13178	4845	3053	2747	48.6752	101.02	38.8838	13.0325	10.3907	9.28664	5.12246e-08	5.38236e-06	-3.29621	down
ciarta	217	1064	226	52	18	10	1.10351	6.16956	1.3274	0.278427	0.121945	0.067294	3.02274e-08	3.47972e-06	-5.00067	down
cirbpa	7111	11905	8783	1788	1616	1427	38.0029	72.5456	54.2131	10.0611	11.5054	10.0917	9.05812e-11	2.38344e-08	-3.05896	down
cmbl	2825	5635	2517	766	451	500	22.4847	51.1397	23.1381	6.41931	4.7821	5.26617	1.49539e-08	1.87796e-06	-3.30063	down
cmc1	2074	2809	1276	893	747	578	4.89735	7.56309	3.47999	2.22021	2.34988	1.80608	0.00026	0.006553	-2.08121	down
cntd1	59	114	23	5	0	2	0.299852	0.660626	0.135008	0.026756	0	0.013451	4.13378e-06	0.000211	-5.55851	down
col2a1a	3	5	20	106	48	223	0.003033	0.005763	0.023351	0.112823	0.064642	0.298306	0.000141	0.003954	3.49745	up
col9a3	70	195	142	25	39	32	0.102882	0.326792	0.241049	0.038688	0.076362	0.062237	0.000201	0.005307	-2.5724	down
crebzf	2018	3607	2444	1210	856	939	16.4128	33.4506	22.9582	10.3619	9.2749	10.1061	5.90245e-05	0.002009	-1.98251	down
creld2	354	164	574	3703	3413	3319	1.76333	0.931471	3.30231	19.4211	22.6485	21.8773	5.43733e-11	1.58131e-08	2.90116	up
crispld2	90	141	160	1825	1045	3139	0.1323	0.236337	0.271652	2.82469	2.04648	6.10612	9.13533e-10	1.61102e-07	3.4902	up
crlf1b	61	34	76	406	459	155	0.117415	0.074622	0.16896	0.822832	1.17701	0.394805	0.000311	0.007611	2.15274	up
crot	723	1466	697	463	252	298	1.42207	3.28784	1.5834	0.958857	0.660321	0.77563	0.000285	0.007115	-2.13096	down
crtac1a	164	164	299	1174	954	834	0.63653	0.725796	1.34036	4.79771	4.93283	4.28349	4.23611e-07	3.2968e-05	1.81904	up
csf3r	4539	2149	6564	18789	12493	24228	9.6044	5.18491	16.0418	41.8605	35.2167	67.8396	0.000408	0.009505	1.6937	up
dap1b	11999	8085	6435	4602	3096	3102	128.224	98.5145	79.4234	51.78	44.0756	43.8655	0.0002	0.005302	-1.86773	down
dazap1	507	1392	899	237	143	216	0.637292	1.9951	1.30516	0.313667	0.239463	0.359286	1.71384e-06	0.000104	-2.78749	down
dcun1d4	424	603	695	382	231	222	1.3817	2.24059	2.61583	1.3107	1.00285	0.957323	0.000299	0.007423	-1.54599	down
ddx43	29	111	53	12	12	2	0.040662	0.177462	0.08583	0.017716	0.022415	0.003711	0.000402	0.009402	-3.49631	down
desi1b	2946	8490	5290	902	861	917	24.352	80.0211	50.5048	7.85053	9.48151	10.0306	2.68436e-08	3.13371e-06	-3.17981	down
dgat2	10	1056	42	9	12	2	0.017075	2.05594	0.082828	0.01618	0.027296	0.004519	4.29126e-06	0.000218	-6.35462	down
dhrs3b	18	1	20	273	184	230	0.044611	0.002826	0.05725	0.712395	0.607516	0.754313	2.88244e-06	0.000161	3.77125	up
dmac2l	662	800	468	245	148	153	4.46648	6.1545	3.64694	1.74046	1.33028	1.36601	6.68843e-06	0.000317	-2.42053	down
dmtn	533	1037	1158	313	225	185	0.36968	0.820112	0.927647	0.228578	0.2079	0.169796	3.37882e-07	2.66717e-05	-2.40237	down
dnaja	1670	2563	1588	11081	9644	8701	11.9225	20.8639	13.0942	83.2955	91.7238	82.201	0.000354	0.008453	1.77589	up
dnajb11	605	219	865	3387	3429	2993	1.40241	0.578839	2.31585	8.26655	10.5891	9.18082	8.22075e-06	0.000382	2.18346	up
dnajc3a	472	322	386	2702	2379	2421	0.693317	0.539313	0.654866	4.17894	4.6554	4.70588	1.9826e-07	1.72164e-05	2.17341	up
dok3	545	305	920	4234	2495	5100	1.58965	1.01438	3.09932	13.003	9.69498	19.6848	5.46245e-07	4.02449e-05	2.3727	up
eif2ak1	2019	6524	2715	546	486	429	4.55122	16.7688	7.06865	1.29591	1.45949	1.27969	2.90137e-08	3.36335e-06	-3.54858	down
enpp5	3364	12806	6970	2609	1533	2109	11.5408	50.0942	27.6176	9.42418	7.00638	9.5744	8.63383e-05	0.002731	-2.47276	down
epha4b	6	6	14	151	102	86	0.001531	0.001746	0.004126	0.040569	0.034674	0.029039	7.27175e-07	5.19548e-05	3.29305	up
epha4l	1281	6812	4867	1308	849	1004	0.571122	3.46298	2.5062	0.614014	0.504266	0.592338	9.64981e-05	0.002968	-2.57287	down
eral1	668	1957	942	388	334	320	2.39024	7.98456	3.89306	1.4618	1.59215	1.5152	0.000119	0.003483	-2.36027	down
ergic1	101	144	218	722	581	708	0.133776	0.217478	0.333495	1.0069	1.0252	1.24093	4.94682e-05	0.001723	1.69652	up
eri2	14	111	41	1	0	6	0.074883	0.676974	0.253287	0.005632	0	0.042468	0.00017	0.004579	-5.13302	down
erp44	1639	1038	2578	6682	5647	5037	3.3962	2.45249	6.16981	14.5784	15.5885	13.8115	0.000249	0.006309	1.3292	up
ets1	3507	858	5621	19977	17242	20153	2.28027	0.636112	4.22124	13.6764	14.9352	17.3399	0.000144	0.003996	2.20653	up
exosc1	7199	9157	4470	3559	2347	2492	37.6772	54.6455	27.0202	19.6121	16.3641	17.2588	0.00043	0.009873	-1.92072	down
f2	92	5775	161	69	73	87	0.0295	2.11148	0.059627	0.023296	0.031184	0.036916	1.23817e-05	0.000532	-5.46538	down
fabp10a	29	6008	75	18	23	27	0.665037	157.099	1.98648	0.434621	0.702665	0.819346	2.88826e-07	2.38202e-05	-7.23569	down
fam167ab	174	266	125	62	43	66	0.51159	0.891764	0.424481	0.191936	0.168428	0.256787	0.000317	0.007717	-2.31502	down
fam210b	1569	2887	1430	567	493	357	3.13506	6.57757	3.30016	1.19288	1.31233	0.943948	2.91299e-06	0.000162	-2.6485	down
fam234b	243	905	524	176	78	97	0.383176	1.62718	0.954329	0.29221	0.163855	0.202404	1.67476e-05	0.000679	-2.85618	down
fbp1b	75	7547	162	36	27	46	0.298658	34.2675	0.745079	0.15094	0.143235	0.242397	1.33982e-07	1.22694e-05	-6.92202	down
fetub	256	17879	394	188	191	208	1.23599	98.4267	2.19708	0.955703	1.22852	1.32891	5.98619e-06	0.000291	-5.73695	down
fga	308	13418	290	270	354	321	0.461586	22.929	0.501967	0.426046	0.70677	0.636595	0.000177	0.004737	-4.6331	down
fgb	481	29271	358	363	460	449	0.652853	45.3005	0.561214	0.518761	0.831766	0.806441	4.54762e-05	0.001607	-5.31425	down
fgg	732	52206	518	620	681	683	4.37304	355.621	3.57418	3.89991	5.41991	5.39944	3.25473e-05	0.001186	-5.5124	down
fkbp5	4014	6821	6165	29091	24390	32310	7.64486	14.8127	13.5613	58.3367	61.8838	81.4302	5.07396e-05	0.00176	1.84038	up
foxi2	17	162	57	0	5	2	0.07745	0.841558	0.299932	0	0.030347	0.012058	1.38766e-05	0.000581	-5.59844	down
foxo3a	212	426	365	64	43	35	0.549651	1.25938	1.093	0.174712	0.148523	0.120081	8.94248e-10	1.59397e-07	-3.35364	down
fth1a	349325	309572	194775	55591	54120	41111	2629.74	2657.3	1693.53	440.635	542.768	409.541	3.52387e-09	5.12415e-07	-3.06874	down
gad3	102	78	76	800	357	1906	0.102872	0.089699	0.088529	0.849525	0.479663	2.54375	1.32966e-05	0.000559	3.09036	up
gal3st3	11	0	13	158	75	161	0.009045	0	0.012347	0.136799	0.082162	0.175194	0.000163	0.004419	3.68319	up
gapdh	199	11732	193	183	150	159	0.985043	66.217	1.1034	0.95377	0.989159	1.04149	2.32054e-05	0.000886	-5.40067	down
gata1a	11275	29865	17652	5116	3360	3303	65.5768	198.058	118.578	31.3296	26.0343	25.4213	2.28394e-07	1.94159e-05	-2.90057	down
glrx5	2401	4170	2713	1383	1218	1004	14.9733	29.6522	19.5411	9.08109	10.1192	8.28543	0.000131	0.00372	-1.92005	down
glulb	37	11	38	222	251	1200	0.268086	0.090878	0.318003	1.69362	2.42281	11.5056	2.81211e-06	0.000158	3.94711	up
gmps	10290	34139	20423	6444	4368	5243	17.4883	66.1574	40.0892	11.5313	9.88981	11.7915	1.28053e-05	0.000544	-2.58003	down
gp9	2047	3917	1876	696	566	849	38.3821	83.7452	40.6274	13.7408	14.1384	21.0657	2.23015e-05	0.000862	-2.46969	down
gpat4	621	1384	1282	485	399	369	1.81551	4.61358	4.32882	1.49293	1.554	1.42754	0.000125	0.003608	-1.88966	down
gpnmb	1510	23	11432	197	108	234	5.67694	0.098596	49.6403	0.779819	0.540921	1.16415	9.03738e-05	0.002837	-4.67661	down
gramd2aa	589	2011	727	172	107	82	0.404122	1.57327	0.576111	0.124256	0.097803	0.07445	2.63125e-08	3.09349e-06	-3.85846	down
gsdf	130	1077	563	51	29	11	0.326735	3.08648	1.63431	0.134963	0.097101	0.036585	1.08173e-08	1.43454e-06	-4.91086	down
guca1c	110	249	68	5	6	7	0.703331	1.81535	0.50217	0.033661	0.051108	0.059227	2.22558e-09	3.48052e-07	-5.18831	down
gxylt2	1314	3139	1552	698	402	563	1.29907	3.53854	1.77217	0.72658	0.529464	0.73655	2.99178e-05	0.001105	-2.45455	down
gyg1b	695	1111	377	251	183	232	1.59278	2.90323	0.997903	0.60567	0.558722	0.703584	0.000251	0.006356	-2.34061	down
habp2	54	5139	63	63	56	28	0.336179	36.4796	0.452993	0.412959	0.464448	0.23067	1.07325e-05	0.000472	-5.95746	down
hbae5	5237035	4896397	1934137	183719	295681	124905	84860.5	90467.4	36197.8	3134.47	6382.88	2678.28	2.36084e-13	1.43734e-10	-4.90449	down
hdhd2	482	493	459	255	166	168	1.50517	1.75542	1.65549	0.838434	0.690588	0.69423	4.52404e-05	0.001602	-1.82171	down
hdr	5368	13204	5606	2251	1627	1375	6.41258	17.9854	7.73478	2.8313	2.58929	2.1736	3.09447e-06	0.000169	-2.82353	down
hemgn	38860	80687	21879	6197	4364	4031	380.394	900.595	247.362	63.8708	56.9099	52.2155	3.36784e-09	4.9847e-07	-3.94061	down
hhatla	42	364	68	9	4	4	0.129683	1.28153	0.242503	0.029259	0.016454	0.016344	9.88947e-08	9.53127e-06	-5.53116	down
hid1b	854	1222	537	66	65	63	0.627053	1.02309	0.455403	0.051025	0.063582	0.061213	3.9806e-13	2.12859e-10	-4.34187	down
hif1al	1575	1239	4222	9974	7394	9509	1.3656	1.22492	4.228	9.10546	8.54071	10.9102	0.000235	0.006024	1.61275	up
hint1	4453	3221	1467	973	832	733	58.9407	48.6125	22.4268	13.5602	14.671	12.8387	6.1669e-05	0.002069	-2.45607	down
hmox1a	4909	47	4612	47656	77844	43381	14.7628	0.161164	16.0192	150.898	311.87	172.636	0.000307	0.007565	3.82065	up
hpda	50	5752	49	78	71	63	0.174203	22.8508	0.197178	0.286135	0.329547	0.290458	5.50135e-05	0.00188	-5.56761	down
hsp90aa1.2	5600	21174	6122	100791	100058	87118	23.5023	101.326	29.675	445.384	559.431	483.822	0.000418	0.009674	2.49641	up
hsp90b1	7956	5441	12502	77531	69297	67173	9.52353	7.42638	17.2845	97.7167	110.507	106.403	1.53234e-14	1.33693e-11	2.65185	up
hspa4a	1372	3143	1527	14143	11450	12150	1.62822	4.25302	2.09301	17.6722	18.1024	19.0805	0.000316	0.007704	2.05589	up
hspa4l	26	9	32	686	652	525	0.085565	0.033772	0.121632	2.37704	2.85853	2.28633	3.68815e-17	6.79316e-14	4.40394	up
hspa5	1156	533	3876	33204	33239	28565	7.24665	3.8098	28.0633	219.16	277.588	236.957	5.86175e-11	1.64695e-08	3.86292	up
hspb8	306	141	415	1317	1631	1032	0.687639	0.361288	1.07712	3.11613	4.88276	3.06884	0.00012	0.003502	1.83359	up
hyou1	268	151	609	2837	1975	1934	0.289906	0.186249	0.760878	3.23127	2.84618	2.76844	2.69914e-07	2.25978e-05	2.37684	up
iba57	1234	1822	893	440	331	360	10.4427	17.5809	8.72818	3.92049	3.73162	4.0314	1.42936e-05	0.000592	-2.39953	down
igsf9ba	45	312	202	37	7	34	0.014716	0.116337	0.076295	0.01274	0.00305	0.014713	0.000148	0.004079	-3.41654	down
ing5a	2479	3016	1748	1060	703	856	13.7873	19.1262	11.2284	6.20725	5.20872	6.29988	6.73183e-05	0.002236	-2.0535	down
irx7	2	0	1	40	30	59	0.030293	0	0.017494	0.637907	0.605342	1.18254	0.000139	0.003915	5.00186	up
itih2	88	5057	70	58	43	37	0.155603	10.1959	0.142958	0.107983	0.101292	0.086575	3.39152e-06	0.000182	-6.03499	down
jmjd8	5	2	29	272	232	256	0.010112	0.004612	0.06774	0.579201	0.625073	0.685119	1.22081e-07	1.13693e-05	4.19575	up
jph1a	596	1867	1201	280	172	138	0.423098	1.51124	0.984721	0.209288	0.162666	0.129637	1.05413e-07	1.00427e-05	-3.21421	down
kcnn4	745	3142	1652	326	214	342	0.869762	4.18259	2.22756	0.400731	0.332836	0.528356	1.22537e-06	7.97433e-05	-3.22308	down
kel	1613	10246	3712	692	518	894	7.72576	55.9573	20.5348	3.48982	3.30529	5.66631	4.73924e-06	0.000237	-3.4936	down
klf1	3041	10114	3220	499	414	273	18.424	69.869	22.5319	3.18316	3.34149	2.1887	1.48007e-10	3.45566e-08	-4.43488	down
klhl38b	4	1	20	115	92	320	0.022005	0.006273	0.127075	0.666105	0.67424	2.32949	1.3254e-05	0.000559	4.23691	up
kng1	74	5515	79	51	42	76	0.179547	15.2576	0.221385	0.130289	0.135759	0.244015	1.05914e-05	0.000467	-5.82572	down
lancl1	1939	3754	3786	1073	750	753	4.12669	9.10989	9.30635	2.40444	2.12646	2.12068	1.36822e-07	1.2394e-05	-2.37898	down
ldhd	334	541	359	158	117	108	0.417819	0.771675	0.518694	0.208108	0.194985	0.178781	1.84908e-05	0.000725	-2.25157	down
ldlrb	150	99	542	1653	1102	1956	0.272843	0.205329	1.13866	3.16581	2.67039	4.7081	6.62251e-05	0.002213	2.32236	up
letm1	1585	3437	2433	1207	824	1020	1.30087	3.21647	2.30633	1.04304	0.900958	1.1078	0.000349	0.008359	-1.83448	down
lgr4	420	455	933	2503	1779	1964	0.300128	0.370735	0.77004	1.88325	1.69358	1.85718	0.000122	0.003539	1.3901	up
lipt2	125	435	132	31	30	54	0.551315	2.18763	0.672417	0.14396	0.176272	0.315166	5.93075e-05	0.002014	-3.19417	down
lpl	68	6180	125	111	174	126	0.234814	24.3332	0.498541	0.403579	0.800456	0.575761	0.000329	0.00795	-4.69293	down
lratd1	148	471	82	67	21	21	1.59436	5.7855	1.02027	0.759959	0.301382	0.299365	9.63391e-05	0.002968	-3.45021	down
lyl1	3243	9701	5693	2497	1544	2101	18.0008	61.3982	36.4973	14.5933	11.4173	15.4321	0.000199	0.005272	-2.1737	down
macc1	513	1936	775	192	143	183	2.4702	10.6296	4.31015	0.973436	0.917328	1.16606	1.75065e-06	0.000106	-3.24534	down
maf1b	3754	4971	4218	3003	1717	1568	16.1515	24.387	20.9605	13.604	9.84153	8.92733	0.000399	0.009361	-1.60105	down
mak	38	151	67	17	3	3	0.065812	0.29819	0.134021	0.031	0.006922	0.006875	2.50462e-05	0.000948	-4.18201	down
mal2	60	296	32	16	5	6	0.242787	1.36572	0.149554	0.068169	0.026954	0.032128	9.78224e-06	0.000437	-4.62771	down
manf	745	235	882	4444	3933	4055	3.14491	1.13114	4.30026	19.7522	22.1181	22.6516	2.57635e-06	0.000148	2.35712	up
map3k15	274	90	509	1647	1408	2200	0.252372	0.094521	0.541482	1.59726	1.72769	2.68145	5.97513e-05	0.002018	2.29159	up
mat1a	33	7167	88	26	59	63	0.080076	19.8299	0.24663	0.066428	0.190728	0.202295	8.37067e-06	0.000387	-6.33629	down
mcamb	2932	16962	10030	3198	1545	2409	1.72252	11.3624	6.80574	1.97819	1.20921	1.8728	0.000147	0.004055	-2.64508	down
mcee	814	771	347	209	241	170	8.90938	9.62216	4.3866	2.40857	3.51409	2.46223	0.000304	0.007503	-2.22755	down
mcrip2	414	543	98	30	51	51	1.01187	1.51328	0.276647	0.077203	0.166061	0.164949	1.00041e-05	0.000443	-3.61579	down
mgarpb	13	7	11	164	109	219	0.016856	0.010349	0.016473	0.223895	0.188282	0.37576	1.10483e-07	1.04061e-05	3.53218	up
mibp2	475752	326688	150877	50070	34970	33710	4858.23	3803.87	1779.49	538.351	475.735	455.525	3.19662e-09	4.7739e-07	-3.62627	down
mkrn2	897	1124	748	457	344	373	2.38983	3.41457	2.30171	1.28198	1.22097	1.31504	0.000248	0.006304	-1.80013	down
mmp21	497	2839	1200	310	370	216	2.83009	18.4334	7.89225	1.85865	2.80685	1.62763	7.78629e-05	0.002521	-2.92645	down
mpped2a	174	72	378	1363	961	842	0.060589	0.028587	0.152023	0.499721	0.445797	0.38798	0.000145	0.004016	2.01699	up
msrb3	1057	1040	738	462	326	348	1.27942	1.43538	1.03174	0.588805	0.52569	0.55741	0.000113	0.003331	-1.88577	down
mthfd2	5293	3923	2049	752	732	722	31.4205	26.5537	14.0485	4.70024	5.78889	5.67159	5.13575e-07	3.83492e-05	-2.93351	down
mtrf1	3291	6237	2456	639	524	464	26.3596	56.9616	22.7203	5.38893	5.59133	4.91796	5.02331e-09	7.11722e-07	-3.49849	down
myl6	1386	1195	387	218	168	220	7.37441	7.24982	2.37821	1.22127	1.19082	1.54897	1.5466e-05	0.000636	-2.91738	down
myo5b	1	5	7	373	17	56	0.00029	0.001653	0.002344	0.113867	0.006566	0.021485	0.000113	0.00333	4.52055	up
narf	659	1218	910	281	256	161	1.20119	2.53145	1.91577	0.539293	0.621642	0.388338	1.07814e-06	7.32474e-05	-2.53703	down
nat14	248	397	252	123	91	96	3.07952	5.62105	3.61416	1.60815	1.50538	1.57746	0.000114	0.003345	-2.09735	down
ncoa4	39186	67364	39461	15748	12025	13012	48.3575	94.7886	56.2439	20.462	19.7693	21.2487	2.35995e-06	0.000137	-2.41175	down
ndel1b	286	261	494	1282	1125	1101	0.753011	0.783558	1.50223	3.55397	3.94603	3.836	0.0001	0.003051	1.34302	up
net1	168	110	554	1623	1748	1891	0.098447	0.073499	0.374952	1.00138	1.3646	1.46635	9.52297e-06	0.000429	2.41247	up
nfe2	4457	11257	4883	1189	855	927	21.946	63.2021	27.77	6.16433	5.60857	6.04017	1.46884e-08	1.8587e-06	-3.40292	down
nid2a	151	98	432	1190	920	907	0.084488	0.062523	0.279175	0.70106	0.685769	0.671554	0.000219	0.005699	1.84536	up
nln	348	1037	636	207	174	101	0.979026	3.32651	2.06656	0.613163	0.652134	0.376004	2.20079e-05	0.000852	-2.63719	down
nprl3	1188	2988	1047	563	330	402	1.81426	5.20307	1.84674	0.90528	0.671384	0.812393	3.98744e-05	0.001428	-2.65749	down
nrsn1l	0	0	0	10	36	32	0	0	0	0.035605	0.16218	0.143195	0.000409	0.009506	6.75663	up
nsmaf	2380	3876	3673	1307	1208	1136	3.29721	6.12278	5.87714	1.9065	2.22951	2.08259	7.69114e-06	0.000359	-1.93689	down
nt5c2l1	4224	15904	8111	1325	1585	3089	10.2008	43.7938	22.6235	3.36912	5.09932	9.87153	8.70314e-05	0.002748	-2.76211	down
nt5c3a	882	2343	1150	313	264	304	0.965783	2.92536	1.4544	0.360866	0.385113	0.440495	1.44826e-06	9.09387e-05	-2.89037	down
ntd5	192	11	199	1189	832	2508	0.540333	0.035298	0.646827	3.52316	3.11929	9.33993	0.000309	0.007585	3.17184	up
nudt17	373	502	364	120	174	106	0.663767	1.0186	0.74814	0.224843	0.412505	0.249614	9.37687e-05	0.002905	-2.14612	down
odc1	812	1137	1712	6365	5131	16462	3.97273	6.34291	9.67412	32.7885	33.4432	106.579	2.11069e-05	0.000821	2.54894	up
ogfod2	234	464	282	97	92	127	0.707914	1.60058	0.985346	0.308978	0.370788	0.508422	0.000228	0.005884	-2.17053	down
osr1	345	745	255	68	26	26	0.605968	1.49205	0.517304	0.125756	0.060838	0.060431	5.88661e-09	8.13186e-07	-4.17734	down
p4htm	639	2591	865	247	153	152	1.77753	8.21823	2.77912	0.723441	0.566996	0.55952	5.9189e-07	4.34149e-05	-3.5452	down
pabpc1b	28702	40947	23510	14329	9870	11405	83.7368	136.214	79.2194	44.016	38.3614	44.0307	0.000106	0.003167	-1.97113	down
palm1b	3097	11665	6573	1550	859	946	2.92137	12.5466	7.16117	1.53946	1.07947	1.18084	1.86664e-07	1.63721e-05	-3.26345	down
paplnb	115	572	152	22	19	9	0.518974	2.94333	0.792257	0.104535	0.114228	0.053746	3.26407e-08	3.73162e-06	-4.73818	down
pcbp2	3761	9896	4358	1925	1485	1636	11.2609	33.785	15.0706	6.06863	5.92336	6.48199	5.26056e-05	0.001813	-2.43688	down
pcmt	3831	6267	3419	1570	1154	1074	11.7131	21.8482	12.0735	5.05417	4.70044	4.34531	4.31565e-06	0.000219	-2.42165	down
pde8a	930	3843	2981	788	516	597	0.454056	2.1394	1.68098	0.405082	0.335621	0.385706	3.03801e-05	0.001114	-2.55496	down
pdia4	1972	479	2980	15694	16226	15553	7.42931	2.05766	12.9668	62.2538	81.4378	77.5375	1.18825e-06	7.87903e-05	2.80988	up
pdia6	1092	352	1469	8537	9024	8159	2.74049	1.00727	4.25797	22.5581	30.1701	27.0956	4.3668e-08	4.7624e-06	2.78981	up
per1b	795	3918	3245	474	266	452	1.23036	6.91392	5.80035	0.772385	0.548427	0.925676	7.86158e-07	5.54559e-05	-3.24824	down
pfkfb3	812	1094	1363	8513	4849	15239	1.72626	2.65193	3.34672	19.0556	13.7333	42.8708	1.16343e-06	7.74549e-05	2.68755	up
pfkmb	3184	5130	3203	235	190	187	8.57964	15.7619	9.96846	0.666737	0.68206	0.666797	1.70931e-21	7.08381e-18	-4.79744	down
pgbd5	155	216	66	7	13	3	0.130796	0.207832	0.064325	0.006219	0.014614	0.00335	4.27446e-08	4.69256e-06	-4.856	down
phactr3a	13	3	13	70	125	87	0.009511	0.002503	0.010984	0.05392	0.121827	0.084224	0.000278	0.006946	2.92078	up
phf11	953	1394	1386	587	426	446	2.04648	3.41329	3.43758	1.32722	1.2187	1.26738	8.04789e-06	0.000375	-1.86095	down
phldb2a	1804	5105	1689	506	410	558	2.71969	8.77554	2.94095	0.803201	0.823454	1.1132	2.16681e-06	0.000128	-3.16399	down
phospho1	5388	7730	3202	169	275	125	41.5506	67.9711	28.5197	1.37223	2.82524	1.2756	4.12007e-17	6.82985e-14	-5.41879	down
phospho2	1062	2658	1145	437	244	344	6.73754	19.2277	8.38991	2.9191	2.06224	2.88796	3.52432e-06	0.000188	-2.86755	down
pkp3a	65	96	174	1053	548	1056	0.082999	0.139774	0.256617	1.41573	0.93221	1.78435	1.11884e-07	1.04785e-05	2.58187	up
plac8l1	3695	1520	2241	867	770	793	35.5371	16.6689	24.8934	8.77965	9.86576	10.0924	2.8006e-05	0.001048	-2.11404	down
plagl2	153	555	596	125	78	127	0.074893	0.30977	0.336955	0.064425	0.050865	0.082264	9.22716e-05	0.002875	-2.44382	down
plat	7167	18792	12636	5039	2928	4644	15.7174	46.9906	32.0057	11.6353	8.55435	13.4769	9.88163e-05	0.003022	-2.16641	down
plg	77	5492	103	97	96	113	0.144335	11.7384	0.222995	0.191445	0.239732	0.280296	0.000116	0.003385	-4.9702	down
plpp6	483	1685	694	116	114	61	1.81075	7.2029	3.00502	0.45789	0.569364	0.30262	1.60542e-08	1.97281e-06	-3.9076	down
polr3g	194	293	107	61	34	45	0.660711	1.13782	0.42089	0.218741	0.154263	0.202805	7.11086e-05	0.002348	-2.72503	down
ppifa	177	726	252	113	84	51	1.2354	5.77786	2.03147	0.830432	0.781064	0.471044	0.00013	0.003707	-2.86891	down
ppox	938	1743	981	468	303	246	1.87114	3.96457	2.26021	0.98297	0.805229	0.649374	9.42339e-06	0.000426	-2.44859	down
ppp1r3aa	15	256	92	14	20	5	0.029718	0.578322	0.210522	0.029205	0.052788	0.013109	0.000362	0.008606	-3.82569	down
prdx2	62118	53917	22712	11432	10023	8688	314.939	311.695	132.996	61.0271	67.6987	58.2888	2.91478e-06	0.000162	-2.81331	down
prkacbb	3710	10030	4502	1743	1196	1369	8.17296	25.1943	11.4548	4.04291	3.51002	3.99085	8.32771e-06	0.000386	-2.68908	down
prkag3a	2482	4840	2170	505	282	320	17.6053	39.1455	17.7777	3.77158	2.66479	3.00364	1.85467e-10	4.04537e-08	-3.72753	down
prkn	264	480	208	95	71	85	0.806486	1.67197	0.73389	0.305567	0.288951	0.343612	5.18562e-05	0.001795	-2.52629	down
prlra	13	1	5	136	247	147	0.022365	0.001962	0.009935	0.246347	0.566092	0.33465	1.20893e-06	7.95255e-05	4.36077	up
prpf4	1346	2386	1261	616	652	523	1.90788	3.85631	2.06441	0.919344	1.2312	0.980989	0.000211	0.005533	-2.04636	down
prr5a	4695	21502	7418	3136	1793	2863	13.1689	68.7681	24.0312	9.26146	6.69986	10.6265	0.000123	0.003545	-2.74631	down
psmf1	2617	3105	1638	1153	945	819	4.55827	6.16671	3.29523	2.11454	2.19281	1.88772	0.000319	0.007753	-1.92685	down
ptgdsa	18	2250	40	26	13	13	0.019108	2.72341	0.049042	0.02906	0.018384	0.018261	4.02448e-06	0.000208	-6.29436	down
ptk2bb	135	119	268	943	518	1464	0.165515	0.166358	0.379501	1.21732	0.846068	2.3752	7.86629e-05	0.002529	2.11331	up
ptpa	2762	4024	2103	856	665	703	2.05697	3.4171	1.80892	0.671226	0.659779	0.692812	1.19653e-06	7.90231e-05	-2.58609	down
pts	528	1286	641	297	218	175	5.70013	15.8302	7.99252	3.37596	3.13531	2.50003	4.82875e-05	0.001692	-2.43259	down
purbb	5486	12054	6630	3537	2931	2923	50.4415	126.374	70.4078	34.2419	35.9022	35.5645	0.00039	0.00919	-1.93642	down
rad23ab	929	4411	2843	812	699	621	0.997852	5.40235	3.52698	0.918327	1.00023	0.88267	0.00013	0.003707	-2.48212	down
rapgef3	2089	7438	3248	1331	1074	723	1.789	7.26311	3.21264	1.20016	1.22532	0.819343	5.45041e-05	0.001871	-2.64361	down
rbbp8	411	923	467	156	118	83	1.25905	3.22402	1.65231	0.503171	0.481566	0.336461	1.22667e-06	7.97433e-05	-2.93654	down
rbp7b	54	51	49	952	447	2088	0.801581	0.863215	0.840088	14.8793	8.83962	41.0147	2.96744e-09	4.51295e-07	4.01564	up
rell2	1846	9015	4316	626	424	252	2.45354	13.6623	6.62549	0.876045	0.750758	0.443219	3.492e-09	5.12273e-07	-4.16269	down
rfesd	4721	5529	2026	278	228	204	40.562	54.166	20.1048	2.5149	2.60971	2.31938	1.06774e-14	9.83332e-12	-4.73731	down
rgl2	7376	16891	9989	4866	2886	4423	5.30001	13.8391	8.28997	3.68145	2.76264	4.20561	0.000188	0.005021	-2.06531	down
rhag	38346	102183	48049	10252	4984	7216	70.5357	214.32	102.082	19.8558	12.2135	17.5647	1.20114e-09	2.05271e-07	-3.69154	down
rhd	2327	7822	3694	559	456	520	12.9164	49.5059	23.6819	3.26698	3.37195	3.81947	2.03348e-09	3.24125e-07	-3.75762	down
rhobtb3	101	339	288	58	33	83	0.105484	0.403703	0.347404	0.06378	0.045915	0.11471	0.000214	0.005586	-2.55498	down
rhov	207	55	119	18	16	13	1.74998	0.530175	1.16194	0.160223	0.1802	0.145432	1.14511e-06	7.68524e-05	-3.50574	down
ripor3	4607	18334	10034	2863	1947	2127	1.40137	6.35898	3.5252	0.916952	0.788993	0.856167	6.94084e-06	0.000328	-2.82951	down
rnf151	520	1051	468	56	47	23	4.52306	10.4238	4.70164	0.51287	0.544627	0.264736	1.3675e-12	5.8126e-10	-4.63476	down
rnf165a	59	245	230	29	21	27	0.14236	0.67406	0.640974	0.073676	0.067504	0.08621	3.5253e-06	0.000188	-3.27445	down
rsad2	677	3368	3089	265	626	265	6.24745	35.439	32.9236	2.57484	7.69593	3.23606	2.89377e-05	0.001078	-3.04988	down
rtn1a	301	106	521	2419	1426	1163	0.379446	0.152365	0.758572	3.21078	2.39484	1.94008	0.000134	0.003819	2.061	up
s100b	194	896	287	92	72	77	0.467343	2.46114	0.798529	0.233352	0.231068	0.24546	2.76689e-05	0.001038	-3.14956	down
sar1ab	641	1481	640	372	168	305	3.58076	9.43337	4.12925	2.18801	1.25025	2.25462	0.000232	0.005975	-2.33539	down
sb:cb288	1249	3501	996	599	365	413	9.0914	29.0573	8.37341	4.59077	3.53943	3.97809	7.38046e-05	0.002402	-2.7266	down
sbds	5164	10656	4428	1885	1464	1332	36.0629	84.8524	35.7155	13.8604	13.6204	12.3093	3.8651e-06	0.000201	-2.72827	down
sdf2l1	388	121	461	3862	3313	3708	1.10533	0.393043	1.51682	11.5841	12.5734	13.9783	8.07023e-10	1.50026e-07	3.10722	up
sdhaf4	2171	2269	1134	542	375	297	19.418	23.1405	11.7147	5.10427	4.46835	3.51525	6.79315e-07	4.89609e-05	-2.81576	down
sec14l7	5	1128	35	9	13	12	0.012228	3.14544	0.09886	0.023174	0.042354	0.038834	2.91923e-05	0.001083	-5.83668	down
sec23a	2641	5742	2543	1191	835	861	1.76022	4.36373	1.95759	0.8358	0.741411	0.75938	1.50201e-05	0.000619	-2.53221	down
senp7	3676	13746	6304	1922	1418	1459	3.12955	13.3437	6.19865	1.72286	1.60825	1.64368	5.75689e-06	0.000282	-2.906	down
sept3	964	3175	1657	217	144	159	2.19911	8.25865	4.36583	0.521219	0.437628	0.47998	4.62657e-11	1.36955e-08	-4.06858	down
serpind1	40	4979	61	44	54	63	0.315982	44.8476	0.556553	0.36597	0.568288	0.658565	2.87607e-05	0.001074	-5.72733	down
serpinf2b	34	3637	33	41	44	55	0.308578	37.6378	0.345919	0.391796	0.532	0.660549	7.30832e-05	0.002387	-5.48207	down
serping1	195	19780	289	178	221	238	0.988852	114.372	1.69266	0.950402	1.49301	1.59709	1.58763e-05	0.000648	-5.7388	down
serpinh1b	693	7	558	27185	27017	11188	4.31748	0.049727	4.01519	178.327	224.237	92.2371	4.00078e-07	3.12835e-05	5.30855	up
sfxn4	414	464	291	119	82	87	3.07543	3.93024	2.49674	0.930772	0.811507	0.855227	1.33568e-06	8.51035e-05	-2.60034	down
sgk2a	978	3395	1644	180	96	116	1.7453	6.90821	3.3885	0.338216	0.228231	0.273933	1.49981e-12	6.21559e-10	-4.55504	down
sgms2a	45	215	71	15	1	13	0.097219	0.529632	0.177163	0.034121	0.002878	0.037165	5.94073e-05	0.002014	-4.19316	down
sgsm1a	68	290	291	55	26	38	0.061809	0.300562	0.305498	0.052637	0.031484	0.045707	2.5398e-05	0.000957	-2.94487	down
si:ch1073-184j22.1	14649	2976	1895	367	255	167	18.3999	4.26221	2.7491	0.485359	0.426697	0.277574	1.79814e-10	3.97621e-08	-5.26162	down
si:ch211-12e13.1	196	760	283	91	54	92	0.236305	1.04478	0.394075	0.115518	0.086733	0.146778	3.51229e-05	0.001271	-3.0077	down
si:ch211-130m23.3	2041	4270	2603	1443	1005	625	0.82385	1.9653	1.21354	0.613284	0.540435	0.333842	0.000154	0.004209	-2.12713	down
si:ch211-13f8.1	1414	3849	1752	1066	692	650	2.47226	7.6734	3.53797	1.96242	1.61184	1.50388	0.000394	0.009277	-2.1603	down
si:ch211-14a17.10	77	2843	83	24	46	30	0.063413	2.66968	0.078948	0.020811	0.050468	0.032694	4.71001e-06	0.000236	-5.62902	down
si:ch211-250n8.1	298	464	263	25	37	23	1.20777	2.14428	1.23112	0.106684	0.199776	0.123354	3.20288e-11	1.04106e-08	-4.13646	down
si:ch211-278j3.3	587	3262	1350	385	292	268	0.636943	4.03591	1.69189	0.439859	0.422102	0.384816	1.92438e-05	0.000752	-3.07358	down
si:ch211-51h9.7	438	433	256	193	104	133	6.89845	7.77608	4.65685	3.20056	2.18214	2.77195	0.000419	0.009674	-1.99208	down
si:ch211-81a5.1	1278	2516	1351	591	433	373	5.94668	13.349	7.26062	2.89549	2.68413	2.29672	7.3688e-06	0.000346	-2.47338	down
si:ch73-242m19.1	198	341	353	56	54	65	0.13317	0.261513	0.274216	0.039657	0.048385	0.057851	3.54768e-08	3.97364e-06	-2.81627	down
si:ch73-335l21.1	317	1339	1051	290	226	268	0.177325	0.854058	0.679031	0.170805	0.16842	0.198382	0.000255	0.006446	-2.29637	down
si:ch73-366l1.5	1863	4614	2702	580	546	502	2.21444	6.25352	3.70947	0.725889	0.864603	0.789607	4.73782e-08	5.06702e-06	-3.05014	down
si:dkey-12h9.6	88	756	272	84	37	61	0.183217	1.79473	0.654073	0.184142	0.102626	0.168062	0.000111	0.003272	-3.26811	down
si:dkey-13a21.4	205	352	193	81	96	59	1.03811	2.03248	1.12881	0.43188	0.647637	0.395363	0.000272	0.006821	-2.22877	down
si:dkey-220o5.5	372	157	279	83	29	32	0.458574	0.220679	0.397234	0.10773	0.047625	0.0522	6.86763e-07	4.92834e-05	-3.03297	down
si:dkey-222f2.1	107	308	269	23	15	42	0.20011	0.656798	0.581049	0.04529	0.037372	0.103942	4.33035e-07	3.3388e-05	-3.57117	down
si:dkey-261h17.1	101	86	267	885	534	539	0.06539	0.063487	0.199654	0.603288	0.46058	0.461781	0.000147	0.004055	1.74599	up
si:dkey-4e7.3	172	578	262	109	53	62	0.519664	1.99121	0.914261	0.346746	0.213325	0.24788	4.63886e-05	0.001633	-2.80742	down
si:dkey-66i24.7	667	1190	765	349	231	296	7.20688	14.661	9.54681	3.97043	3.32511	4.23223	3.76257e-05	0.001353	-2.14522	down
slc15a2	26	11	32	365	202	186	0.021538	0.01039	0.030616	0.318353	0.22292	0.203889	9.86761e-08	9.53127e-06	3.00287	up
slc20a1a	2072	10398	4129	498	232	482	5.9638	34.1254	13.7263	1.50922	0.889598	1.83584	1.61323e-09	2.67426e-07	-4.40035	down
slc22a17	44	3	79	564	322	519	0.063337	0.004924	0.131342	0.854814	0.617491	0.988611	0.000123	0.003545	3.18875	up
slc25a1b	3791	8829	3847	1422	1263	1212	7.69157	20.4253	9.01485	3.03775	3.41379	3.25402	6.55412e-06	0.000313	-2.67532	down
slc25a37	256	816	688	183	142	135	0.153608	0.558289	0.476801	0.115615	0.11351	0.107192	2.52735e-05	0.000954	-2.44555	down
slc25a39	4679	9273	5157	2942	2087	2472	14.3093	32.3356	18.2153	9.47324	8.50277	10.0039	0.000319	0.007753	-1.92802	down
slc26a6l	81	249	191	1	3	4	0.196607	0.689141	0.535454	0.002556	0.009701	0.012848	5.14164e-13	2.58282e-10	-6.49872	down
slc27a6	795	2315	548	302	211	207	0.298628	0.991537	0.237749	0.119443	0.105589	0.102894	3.02938e-05	0.001113	-3.0199	down
slc38a2	306	345	903	2029	1845	1820	0.574786	0.738922	1.95906	4.01289	4.61693	4.52389	0.000319	0.007753	1.53675	up
slc38a3b	1	3112	35	7	2	2	0.000872	3.09596	0.03527	0.006431	0.002325	0.002309	4.94266e-05	0.001723	-9.03425	down
slc46a3	2660	8612	3691	960	1065	1145	11.1896	41.3077	17.9329	4.252	5.96835	6.37373	1.29636e-05	0.00055	-2.81408	down
slc48a1b	788	505	696	3290	4422	3023	2.90003	2.11916	2.95843	12.7486	21.6804	14.7221	1.26066e-05	0.000539	1.97412	up
slc4a1a	20102	65632	42418	5069	6935	2940	37.8661	140.969	92.2862	10.0537	17.4033	7.3285	1.35587e-08	1.72894e-06	-3.62705	down
slc5a6a	140	405	229	66	23	46	0.136568	0.450475	0.258007	0.067788	0.02989	0.059379	5.80313e-06	0.000284	-3.12501	down
slc6a11a	41	143	122	14	19	9	0.070143	0.278954	0.241066	0.025219	0.043304	0.020375	1.73702e-05	0.000696	-3.34675	down
slc7a11	19	26	81	332	420	694	0.018138	0.028302	0.089311	0.333712	0.534152	0.876715	2.8664e-07	2.37581e-05	3.25786	up
slc8b1	1428	1274	1514	6693	5806	5072	5.08522	5.17304	6.22705	25.0953	27.5443	23.901	2.25088e-05	0.000868	1.56908	up
smim14	1167	1561	1137	700	459	410	3.22924	4.92524	3.63383	2.03947	1.69206	1.50131	9.25157e-05	0.002875	-1.86905	down
smpdl3a	561	234	970	2365	2335	2563	1.13087	0.537848	2.25837	5.01961	6.27059	6.83681	0.000424	0.009775	1.71425	up
socs3a	1260	834	2770	7253	10791	12022	11.959	9.02583	30.3655	72.4827	136.446	150.994	2.33302e-06	0.000137	2.33528	up
spsb3b	512	1382	663	128	149	187	2.04399	6.29088	3.05701	0.538032	0.792441	0.987883	2.35024e-06	0.000137	-3.01642	down
sptb	3970	8685	12276	2063	1836	1803	1.74332	4.34861	6.22612	0.95384	1.07407	1.0477	5.98544e-08	6.12474e-06	-2.54547	down
srsf5b	1921	4051	5332	947	695	941	6.5716	15.8016	21.0673	3.41102	3.16739	4.2598	5.13007e-08	5.38236e-06	-2.56437	down
ssh2a	599	417	2049	4537	4078	5753	0.473182	0.375606	1.86947	3.77365	4.29162	6.01384	0.000266	0.006697	1.9793	up
ssx2ipa	2417	9179	3001	505	366	262	9.5735	41.4558	13.7289	2.10609	1.93129	1.37326	6.35394e-10	1.25392e-07	-4.34186	down
st6galnac6	3520	7640	4457	2335	1636	1666	13.8276	34.221	20.2219	9.65789	8.56171	8.66035	0.000135	0.003819	-2.04859	down
steap3	1212	3929	1254	380	277	328	0.859213	3.17596	1.02676	0.283643	0.261608	0.3077	1.0116e-06	6.95824e-05	-3.33641	down
stk32a	2	0	4	60	56	42	0.000758	0	0.00175	0.023928	0.028257	0.021051	6.37915e-05	0.002136	4.38691	up
susd1	7727	29319	12498	3096	1743	1533	8.27333	35.7943	15.4556	3.49029	2.48622	2.17204	6.3196e-08	6.31439e-06	-3.59869	down
syt5b	1166	8719	2556	131	148	185	6.47206	55.1831	16.3863	0.765607	1.09441	1.35885	3.74246e-11	1.12798e-08	-5.35725	down
tacc3	2794	10189	3835	1290	1072	1147	9.6179	39.9927	15.2474	4.67557	4.91611	5.22485	1.584e-05	0.000648	-2.87388	down
tat	17	3243	45	28	29	30	0.035825	7.79248	0.109527	0.062127	0.081415	0.083659	1.65568e-05	0.000673	-6.0108	down
tcima	17783	18161	6359	4674	3307	3034	435.018	506.568	179.666	120.388	107.773	98.2142	3.62393e-05	0.001309	-2.58257	down
tcn2	7086	4361	6333	28664	31591	31701	48.0138	33.6935	49.5621	204.5	285.168	284.246	4.70152e-06	0.000236	1.91333	up
tcp11l2	6105	9194	5461	2847	2613	2360	18.4759	31.7264	19.0883	9.07191	10.535	9.45124	9.95019e-05	0.003032	-1.97187	down
tdo2a	78	7127	53	52	46	53	0.277218	28.8821	0.217559	0.19459	0.217799	0.249263	3.71459e-06	0.000195	-6.36158	down
tecta	3665	15260	10764	2681	1848	2096	1.35675	6.44131	4.60228	1.04499	0.911379	1.02677	1.08258e-05	0.000475	-2.70266	down
tespa1	1628	4919	2297	1214	725	978	3.74799	12.9127	6.10773	2.94275	2.22359	2.97947	0.000364	0.008622	-2.20642	down
tfa	656	29424	535	629	666	596	2.2033	112.685	2.07539	2.22439	2.98001	2.64894	0.000124	0.003587	-4.77797	down
tfr1a	20379	21290	19406	1727	1308	1363	27.3345	32.5611	30.0634	2.43899	2.33726	2.41924	4.47451e-26	7.41739e-22	-4.32308	down
tlcd2	325	331	469	1669	1020	1763	0.340301	0.395188	0.567189	1.84004	1.42283	2.4428	0.000171	0.004604	1.52729	up
tmem14ca	1475	1378	480	363	308	219	15.6827	16.706	5.89447	4.06374	4.36267	3.08126	0.000103	0.003106	-2.53897	down
tmem205	18315	50234	17376	3405	2386	3951	54.2338	169.612	59.4276	10.6163	9.41254	15.482	1.28124e-08	1.64644e-06	-3.75933	down
tmem256	3028	4669	1428	566	460	476	9.65841	16.9812	5.26082	1.90089	1.9547	2.00915	4.27857e-07	3.31429e-05	-3.23893	down
tmem38a	6841	3881	1893	248	296	106	18.4044	11.9053	5.88205	0.702498	1.06088	0.377368	4.05521e-12	1.60055e-09	-4.87846	down
tmem9	1481	2684	1444	877	626	732	8.36181	17.2792	9.41645	5.21357	4.7086	5.46905	0.0004	0.009382	-1.91149	down
tmod4	35616	29611	13461	5462	3529	4437	29.1463	27.6303	12.723	4.70631	3.84736	4.80489	8.90438e-08	8.68282e-06	-3.1675	down
tmtops2b	40	266	50	8	9	6	0.026753	0.202857	0.038624	0.005634	0.008019	0.00531	3.72061e-06	0.000195	-4.62413	down
tnxba	8	14	6	1799	801	600	0.028278	0.056426	0.024495	6.69537	3.77188	2.80647	2.05889e-20	6.82604e-17	6.20877	up
top1	735	2348	1342	277	182	176	1.18048	4.29995	2.48942	0.468425	0.389416	0.374058	2.29671e-08	2.75888e-06	-3.38462	down
tpd52	4462	8192	4705	1989	1343	1678	5.56525	11.6504	6.77782	2.61204	2.23154	2.76951	6.54035e-06	0.000313	-2.37065	down
trappc1	989	2022	882	511	484	376	4.13694	9.64405	4.26115	2.25058	2.69713	2.08126	0.000417	0.00966	-2.10385	down
trim2a	2769	3552	4433	1728	953	1506	1.68641	2.46665	3.11826	1.10809	0.773225	1.21373	4.63226e-06	0.000233	-1.84124	down
trmo	1267	3589	1055	478	336	438	6.19044	19.9946	5.9535	2.45903	2.18704	2.83188	2.50466e-05	0.000948	-2.88356	down
trnai-uau_7	9697	34455	15087	1210	880	967	2609.35	10571.6	4688.92	342.824	315.465	344.332	2.24589e-14	1.86151e-11	-4.88155	down
trpc7b	0	0	11	117	71	137	0	0	0.005929	0.057486	0.044138	0.084598	0.000121	0.003525	4.76986	up
tspan3b	536	1269	459	266	138	224	2.4402	6.58746	2.41351	1.27507	0.836975	1.34947	0.000158	0.004318	-2.48937	down
tspo	22384	40003	13988	6264	4880	5742	234.544	477.94	169.284	69.108	68.1206	79.6169	5.10891e-06	0.000254	-2.80057	down
ttc34	841	1051	846	59	41	65	3.39925	4.84379	3.94942	0.25109	0.220772	0.347662	2.98262e-20	8.24049e-17	-4.58152	down
tubb4bl	0	0	7	116	117	31	0	0	0.068122	1.02911	1.31332	0.345645	0.000106	0.003171	5.06603	up
ubxn2a	1286	3175	1482	793	499	520	5.75013	16.1873	7.6535	3.73337	2.97242	3.07678	9.1568e-05	0.002859	-2.32753	down
uchl1	65	24	64	507	2589	553	0.272523	0.114735	0.309917	2.23814	14.4609	3.06811	1.08955e-07	1.03208e-05	4.23972	up
uckl1b	3463	11428	7445	2342	1789	2364	4.29047	16.1442	10.6535	3.05513	2.95281	3.87575	7.8139e-05	0.002525	-2.32124	down
ucp1	42	9270	67	44	44	52	0.333552	83.9438	0.614559	0.367923	0.465521	0.546478	0.000346	0.008306	-6.83121	down
ulk2	378	420	875	2140	1892	3103	0.257778	0.326587	0.689188	1.53659	1.71889	2.80022	9.92645e-05	0.00303	1.73174	up
uox	31	2669	61	11	13	8	0.139449	13.6898	0.316927	0.0521	0.077906	0.047621	6.09646e-08	6.20006e-06	-7.19367	down
upp2	40	1676	13	32	43	26	0.387059	18.4921	0.14529	0.32603	0.554318	0.332925	0.000307	0.007565	-4.85675	down
uros	5190	6725	2961	794	850	396	33.5748	49.606	22.1238	5.40826	7.32551	3.38998	1.60662e-08	1.97281e-06	-3.47044	down
usp2a	440	1260	482	88	53	72	0.22074	0.720767	0.279287	0.046484	0.035422	0.047799	2.402e-09	3.7213e-07	-3.98493	down
usp43b	49	49	160	471	319	732	0.009019	0.010284	0.034015	0.091282	0.078223	0.178295	0.000106	0.003171	2.26252	up
vps45	2600	4578	2984	1630	1326	1188	2.81855	5.65879	3.73617	1.8605	1.915	1.70422	0.000204	0.005365	-1.85282	down
vtnb	16	1800	26	22	36	23	0.095971	12.3108	0.180122	0.138942	0.28767	0.182559	0.000135	0.003828	-5.24951	down
vwa11	26	8	29	367	124	539	0.016792	0.005891	0.021632	0.249564	0.106689	0.460649	7.95623e-07	5.58858e-05	3.63	up
wbp4	36030	85962	34380	6352	4903	6414	204.294	555.767	225.15	37.9221	37.0361	48.1256	8.82263e-10	1.5897e-07	-3.75128	down
wnk4a	397	1671	1111	198	152	214	0.215504	1.03428	0.696553	0.113167	0.109921	0.153722	2.79184e-06	0.000157	-3.02484	down
wu:fj16a03	206	3045	246	22	41	16	1.1103	18.7135	1.53138	0.124849	0.294394	0.114117	8.05964e-09	1.09512e-06	-6.16789	down
zbtb18	916	4133	3532	569	429	496	2.16538	11.1404	9.64351	1.41626	1.35104	1.55159	1.29805e-06	8.3376e-05	-3.01906	down
zc3hc1	2097	2558	1417	999	758	766	6.70656	9.32819	5.23415	3.36401	3.22956	3.2418	0.000387	0.009138	-1.85388	down
zfand1	1184	1412	746	504	363	340	8.72625	11.866	6.35023	3.91108	3.56414	3.31597	0.000136	0.003852	-2.06875	down
zfp36l2	153	54	205	977	639	904	1.34423	0.540967	2.08022	9.03788	7.4792	10.5101	1.26858e-05	0.000541	2.2297	up
zgc:110319	2059	2367	1755	979	862	892	13.5734	17.792	13.3624	6.79524	7.57027	7.7813	0.000207	0.005438	-1.71702	down
zgc:113363	228	542	377	53	37	39	1.44539	3.91782	2.76037	0.353766	0.312482	0.327168	1.79897e-10	3.97621e-08	-3.70197	down
zgc:113436	574	2099	631	241	187	170	1.32339	5.51804	1.68028	0.585039	0.574369	0.518659	1.19288e-05	0.000518	-3.11439	down
zgc:114041	253	330	157	5	22	5	1.13385	1.68634	0.812663	0.023594	0.13135	0.029653	2.48252e-09	3.81044e-07	-5.05403	down
zgc:153184	4592	13351	4540	2150	1602	1604	6.51475	21.5976	7.43921	3.21163	3.02783	3.01132	3.45146e-05	0.001252	-2.70556	down
zgc:154054	146	1411	408	65	8	34	0.134982	1.48746	0.43567	0.063274	0.009853	0.041597	3.15123e-07	2.53582e-05	-4.93021	down
zgc:162171	964	4090	1542	171	172	122	2.36322	11.4326	4.36603	0.441382	0.561731	0.395771	2.47197e-10	5.25357e-08	-4.43667	down
zgc:163057	7022	17532	6316	725	910	763	26.0511	74.1639	27.0634	2.83201	4.49759	3.74582	3.4371e-11	1.07503e-08	-4.28025	down
zgc:171971	1354	1709	1683	945	678	661	1.48288	2.13414	2.12885	1.0897	0.98921	0.957952	0.000101	0.003058	-1.57123	down
zgc:174935	372	2197	385	116	65	40	2.80128	18.8642	3.34849	0.919733	0.652077	0.398592	2.62281e-07	2.20702e-05	-4.47945	down
zgc:56095	21759	21750	9813	2897	2585	2107	238.776	272.149	124.374	33.4727	37.7907	30.5966	3.08544e-09	4.64976e-07	-3.41696	down
zgc:92429	5	0	5	150	139	59	0.014156	0	0.01635	0.447156	0.524282	0.221047	8.90825e-07	6.20471e-05	4.72414	up
zgc:92606	6367	10960	5425	3233	2581	2713	49.6146	97.3824	48.8258	26.5259	26.7939	27.9757	0.000236	0.006034	-2.0054	down
znf395b	813	2638	1069	117	67	141	0.934868	3.45883	1.41975	0.141656	0.102638	0.214553	1.40721e-10	3.33246e-08	-4.40339	down
znf704	280	1211	1235	140	218	134	0.147871	0.729228	0.753296	0.077847	0.153374	0.093645	1.22581e-05	0.000528	-2.89938	down
